# Supplementary material for: Planktonic associations between medusae (classes Scyphozoa and Hydrozoa) and epifaunal crustaceans
Source: PeerJ. 2021 Apr 23;9:e11281. doi: 10.7717/peerj.11281 (PMC8074843; doi:10.7717/peerj.11281)
Supplement: Supplemental Information 1 — Every association in all reviewed papers with details on species and higher order classification of host, species of associate, sex and life stage of associate, notes on association, location on host, location association was recorded, date of record, depth of association and literature source. Expanded to include higher taxon labels for both crustaceans and medusae. [file peerj-09-11281-s001.xlsx]

## Sheet: Organized by Crustacea Order
Medusa Class	Medusa Order	Medusa Family	Host Species & Describer	Crustacean Class	Crustacean order	Crustacean family	Epibiont Species & Describer	Notes	Life Stage (A=Adult undefined sex, M= Male, F= Female, C=Copepodid/Copepodite, J=Juvenile of undefined sex, JF= Juvenile female, JM= Juvenile male, OF= Ovigerous female, E= Egg, MG= Megalopa)	Location on Medusa (B= Undifferentiated bell, O= Oral arms, EX= Exumbrella, EXC= Excavated pits on the exumbrella, GVC= Within the gastrovascular cavity, MA= Umbrellar margin, SUM= Subumbrella, SG= Subgenital pits, W= Within, T= Tentacles)	Region	Location	Collection	Was the association oberved on more than 5 medusae? (L= limited to 5 or fewer, N= Not limited >5 medusae)	Month/Year	Depth (NS= Near surface undifferentiated)	Google Scholar or from Literature Review	Reference (Bolded if multple contributions from one source)	Ref (*= reference per literature review reference)	Literature Review (where applicable)
Hydrozoa	Anthoathecata	Bythotiaridae	Bythotiara depressa Naumov , 1960	Malacostraca	Amphipoda	Scinidae	Scina sp	N/A	?	?	Americas-Pacific	Gulf of California	ROV	L	2007 Dec	494 m	Google Scholar	Gasca et al. 2015	Gasca R, Hoover R, Haddock SHD (2015) New symbiotic associations of hyperiid amphipods (Peracarida) with gelatinous zooplankton in deep waters off California. J Mar Biol Assoc United Kingdom 95:503–511. doi: 10.1017/S0025315414001416
Hydrozoa	Anthoathecata	Bythotiaridae	Bythotiara sp	Malacostraca	Amphipoda	Mimonectidae	Mimonectes sphaericus Bovallius, 1885	N/A	?	B	Americas-Pacific	Gulf of California	ROV	L	2006 May	690 m	Google Scholar	Gasca et al. 2015	Gasca R, Hoover R, Haddock SHD (2015) New symbiotic associations of hyperiid amphipods (Peracarida) with gelatinous zooplankton in deep waters off California. J Mar Biol Assoc United Kingdom 95:503–511. doi: 10.1017/S0025315414001416
Hydrozoa	Anthoathecata	Pandeidae	Leuckartiara octona Fleming, 1823	Malacostraca	Amphipoda	Hyperiidae	Hyperia medusarum Müller, 1776	N/A	JM	?	Americas-Pacific	Gulf of California	SC	L	2006 Sep	<30 m	Google Scholar	Gasca et al. 2015	Gasca R, Hoover R, Haddock SHD (2015) New symbiotic associations of hyperiid amphipods (Peracarida) with gelatinous zooplankton in deep waters off California. J Mar Biol Assoc United Kingdom 95:503–511. doi: 10.1017/S0025315414001416
Hydrozoa	Anthoathecata	Pandeidae	Leuckartiara zacae Bigelow, 1940	Malacostraca	Amphipoda	Hyperiidae	Hyperia medusarum Müller, 1776	N/A	F, J		Americas-Pacific	Monterey California, CA, USA	SC	L	2004 May	10 m	Google Scholar	Gasca et al. 2007	Gasca R, Suárez-Morales E, Haddock SHD (2007) Symbiotic associations between crustaceans and gelatinous zooplankton in deep and surface waters off California. Mar Biol 151:233–242. doi: 10.1007/s00227-006-0478-y
Hydrozoa	Anthoathecata	Pandeidae	Leuckartiara zacae Bigelow, 1940	Malacostraca	Amphipoda	Lestrigonidae	Lestrigonus schizogeneios Stebbing, 1888	N/A	JF		Americas-Pacific	Monterey California, CA, USA	SC	L	2004 May	5-15m	Google Scholar	Gasca et al. 2007	Gasca R, Suárez-Morales E, Haddock SHD (2007) Symbiotic associations between crustaceans and gelatinous zooplankton in deep and surface waters off California. Mar Biol 151:233–242. doi: 10.1007/s00227-006-0478-y
Hydrozoa	Anthoathecata	Pandeidae	Neoturris sp.	Malacostraca	Amphipoda	Hyperiidae	Hyperia medusarum Müller, 1776	N/A	OF, J		Americas-Pacific	Monterey California, CA, USA	ROV	L	2004 May	237 m	Google Scholar	Gasca et al. 2007	Gasca R, Suárez-Morales E, Haddock SHD (2007) Symbiotic associations between crustaceans and gelatinous zooplankton in deep and surface waters off California. Mar Biol 151:233–242. doi: 10.1007/s00227-006-0478-y
Hydrozoa	Leptothecata	Aequoreidae	Aequorea coerulescens Brandt, 1835	Malacostraca	Amphipoda	Brachyscelidae	Brachyscelidae gn sp	N/A	J	?	Americas-Pacific	Gulf of California	SC	L	2003 Mar	10 m	Google Scholar	Gasca and Haddock 2004	Gasca R, Haddock SHD (2004) Associations between gelatinous zooplankton and hyperiid amphipods (Crustacea: Peracarida) in the Gulf of California. Hydrobiologia 530–531:529–535.
Hydrozoa	Leptothecata	Aequoreidae	Aequorea coerulescens Brandt, 1835	Malacostraca	Amphipoda	Brachyscelidae	Brachyscelus crusculum Spence Bate, 1861	N/A	JM & A & OF	EX	Americas-Pacific	Gulf of California	SC	L	2003 Mar	10-15 m	Google Scholar	Gasca and Haddock 2004	Gasca R, Haddock SHD (2004) Associations between gelatinous zooplankton and hyperiid amphipods (Crustacea: Peracarida) in the Gulf of California. Hydrobiologia 530–531:529–535.
Hydrozoa	Leptothecata	Aequoreidae	Aequorea coerulescens Brandt, 1835	Malacostraca	Decapoda	Scyllaridae	Ibacus ciliatus von Siebold, 1824	N/A	PL	?	Asia	Yamaguchi, Japan	?	?	?	?	Literature Review	Wakabayashi et al 2017	Wakabayashi K, Tanaka Y, Phillips BF. 2019. Culture of Slipper Lobster Larvae (Decapoda: Achelata: Scyllaridae) Fed Jellyfish as Food. In: Radhakrishnan EV et al., ed. 1. Lobsters: Biology, Fisheries and Aquaculture. Springer Nature Singapore Pte Ltd. 519-540.
Hydrozoa	Leptothecata	Aequoreidae	Aequorea coerulescens Brandt, 1835	Malacostraca	Amphipoda	Oxycephalidae	Oxycephalus clausi Bovallius, 1887	February to May, 97.6% female, largely one female per host, occasionally M/F pair, 1/3 of parasites were ovigerous. No breakdown by specific host.	OF, F	EX	Asia	Nagato, Yamaguchi, Japan	OBS	N	2012-2018	0-5 m	Google Scholar	Mazda et al. 2019	Mazda Y, Sasagawa T, Iinuma Y, Wakabayashi K. 2019. Maternal care and juvenile feeding in a hyperiid amphipod (Oxycephalus clausi Bovallius, 1887) in association with gelatinous zooplankton. Marine Biology Research 15(10): 541-547.
Hydrozoa	Leptothecata	Aequoreidae	Aequorea coerulescens Brandt, 1835	Hexanauplia	Cyclopoida	Sapphirinidae	Sapphirina nigromaculata Claus, 1863	N/A	?	MA	Americas-Pacific	Gulf of California	SC	L	2003 Mar	10 m	Google Scholar	Gasca and Haddock 2004	Gasca R, Haddock SHD (2004) Associations between gelatinous zooplankton and hyperiid amphipods (Crustacea: Peracarida) in the Gulf of California. Hydrobiologia 530–531:529–535.
Hydrozoa	Leptothecata	Aequoreidae	Aequorea coerulescens Brandt, 1835	Malacostraca	Amphipoda	Thamneidae	Thamneus rostratus Bovallius, 1887	Relatively rare amphipod species	J	B	Americas-Pacific	Gulf of California	SC	L	2003 Mar	10 m	Google Scholar	Gasca and Haddock 2004	Gasca R, Haddock SHD (2004) Associations between gelatinous zooplankton and hyperiid amphipods (Crustacea: Peracarida) in the Gulf of California. Hydrobiologia 530–531:529–535.
Hydrozoa	Leptothecata	Aequoreidae	Aequorea eurodina* Péron & Lesueur, 1810	Malacostraca	Amphipoda	Hyperiidae	Hyperia gaudichaudii H. Milne Edwards, 1840	2 attached to one medusa	?	?	Australia	38°05'17”- 38°17'1"S, 144°36'54”-144°43'58"E)	HC	L	2009 Sep + 2012 Feb	NS	Google Scholar	Browne 2015	Browne JG (2015) Parasites of Jellyfish in Eastern Australia. Griffith University
Hydrozoa	Leptothecata	Aequoreidae	Aequorea macrodactyla Brandt, 1835	Malacostraca	Decapoda	Scyllaridae	Ibacus novemdentatus Gibbes, 1850	N/A	PL	?	Asia	Nagasaki, Japan	?	?	?	?	Literature Review	Shojima 1973	Wakabayashi K, Tanaka Y, Phillips BF. 2019. Culture of Slipper Lobster Larvae (Decapoda: Achelata: Scyllaridae) Fed Jellyfish as Food. In: Radhakrishnan EV et al., ed. 1. Lobsters: Biology, Fisheries and Aquaculture. Springer Nature Singapore Pte Ltd. 519-540.
Hydrozoa	Leptothecata	Aequoreidae	Aequorea victoria Murbach & Shearer, 1902	Malacostraca	Decapoda	Scyllaridae	Ibacus ciliatus von Siebold, 1824	Riding small medusae, pierced exumbrella with pereiopods, attached to a salp as well, parasitoid	PL	EX	Asia	Japan	OBS	L	?	?	Google Scholar	Wakabayashi et al 2019	Wakabayashi K, Tanaka Y, Phillips BF. 2019. Culture of Slipper Lobster Larvae (Decapoda: Achelata: Scyllaridae) Fed Jellyfish as Food. In: Radhakrishnan EV et al., ed. 1. Lobsters: Biology, Fisheries and Aquaculture. Springer Nature Singapore Pte Ltd. 519-540.
Hydrozoa	Leptothecata	Campanulariidae	Clytia hemisphaerica Linnaeus, 1767	Malacostraca	Decapoda	Scyllarinae	Eduarctus martensii Pfeffer, 1881	N/A	PL	?	Asia	Yamaguchi, Japan	?	?	?	?	Literature Review	Wakabayashi et al 2017	Wakabayashi K, Tanaka Y, Phillips BF. 2019. Culture of Slipper Lobster Larvae (Decapoda: Achelata: Scyllaridae) Fed Jellyfish as Food. In: Radhakrishnan EV et al., ed. 1. Lobsters: Biology, Fisheries and Aquaculture. Springer Nature Singapore Pte Ltd. 519-540.
Hydrozoa	Leptothecata	Campanulariidae	Clytia sp	Malacostraca	Amphipoda	Stenothoidae	Metopa borealis G. O. Sars, 1883	Association known from Oct to March, epibionts passed between medusae.	?	B, O	Europe	West Scotland, UK	?	N	1922, Autumn	?	Literature Review	Elmhirst 1925	Elmhirst, R., 1925. Associations between the amphipod genus Metopa and coelenterates. Scott. Nat. (1925) :149-150.	Vader W (1972)
Hydrozoa	Leptothecata	Eirenidae	Eutonina indicans Romanes, 1876	Malacostraca	Amphipoda	Tryphanidae	Tryphana malmii Boeck, 1871	N/A	?	?	Americas-Pacific	Gulf of California	ROV	L	2006 May	202 m	Google Scholar	Gasca et al. 2015	Gasca R, Hoover R, Haddock SHD (2015) New symbiotic associations of hyperiid amphipods (Peracarida) with gelatinous zooplankton in deep waters off California. J Mar Biol Assoc United Kingdom 95:503–511. doi: 10.1017/S0025315414001416
Hydrozoa	Leptothecata	Eirenidae	Tima bairdii Johnston, 1833	Malacostraca	Amphipoda	Stenothoidae	Metopa alderi Spence Bate, 1857	Speculates year-round relationship, mobile on medusa, did not feed on host tissue, fed on mucus	J & A & OF	SUM, O, B, T	Europe	Bergen, Norway	?	N	1970 Apr	?	Google Scholar	Vader 1972	Vader W (1972) Associations between gammarid and caprellid amphipods and medusae. Sarsia 50:51–56. doi: 10.1080/00364827.1972.10411217
Hydrozoa	Leptothecata	Eirenidae	Tima formosa Agassiz, 1862	Malacostraca	Amphipoda	Hyperiidae	Hyperoche medusarum Kröyer, 1838	N/A	JF	?	Americas-Atlantic	Narragansett Marine Laboratory, RI, USA	HC	L	1954 Sep - 1957 Aug	NS	Google Scholar	Bowman et al. 1963	Bowman TE, Meyers CD, Hicks SD (1963) Notes on associations between hyperiid amphipods and medusae in Chesapeake and Narragansett Bays and the Niantic River. Chesap Sci 4:141–146.
Hydrozoa	Leptothecata	Eirenidae	Tima sp	Malacostraca	Amphipoda	Iulopididae	Iulopis mirabilis Bovallius, 1887	N/A	J & A	?	Americas-Pacific	Gulf of California	SC	L	2006 Sep	<30 m	Google Scholar	Gasca et al. 2015	Gasca R, Hoover R, Haddock SHD (2015) New symbiotic associations of hyperiid amphipods (Peracarida) with gelatinous zooplankton in deep waters off California. J Mar Biol Assoc United Kingdom 95:503–511. doi: 10.1017/S0025315414001416
Hydrozoa	Leptothecata	Mitrocomidae	Mitrocoma cellularia Agassiz, 1862	Malacostraca	Amphipoda	Hyperiidae	Hyperoche medusarum Kröyer, 1838	N/A	OF, J	W	Americas-Pacific	Monterey California, CA, USA	SC	L	2004 May	10 m	Google Scholar	Gasca et al. 2007	Gasca R, Suárez-Morales E, Haddock SHD (2007) Symbiotic associations between crustaceans and gelatinous zooplankton in deep and surface waters off California. Mar Biol 151:233–242. doi: 10.1007/s00227-006-0478-y
Hydrozoa	Leptothecata	Mitrocomidae	Mitrocoma cellularia Agassiz, 1862	Malacostraca	Amphipoda	Tryphanidae	Tryphana malmii Boeck, 1871	N/A	JF		Americas-Pacific	Monterey California, CA, USA	SC	L	2004 May	5-15m	Google Scholar	Gasca et al. 2007	Gasca R, Suárez-Morales E, Haddock SHD (2007) Symbiotic associations between crustaceans and gelatinous zooplankton in deep and surface waters off California. Mar Biol 151:233–242. doi: 10.1007/s00227-006-0478-y
Hydrozoa	Leptothecata	Tiarannidae	Chromatonema erythrogonon, Bigelow, 1909	Malacostraca	Amphipoda	Hyperiidae	Hyperoche medusarum Kröyer, 1838	N/A	OF	?	Americas-Pacific	Gulf of California	ROV	L	2003 Mar	1100 m	Google Scholar	Gasca and Haddock 2004	Gasca R, Haddock SHD (2004) Associations between gelatinous zooplankton and hyperiid amphipods (Crustacea: Peracarida) in the Gulf of California. Hydrobiologia 530–531:529–535.
Hydrozoa	Limnomedusae	Geryoniidae	Liriope sp.	Malacostraca	Decapoda	Scyllaridae	Scyllarus chacei Holthuis, 1960	30% of phyllosoma attached to at least one GZ species, primarily hydrozoa, parasitoid	PL	EX	Americas-Atlantic	Northern Gulf of Mexico	OBS, TR	N	2015 Oct	1-31 m	Literature Review	Greer 2017	Greer AT, Briseno-Avena C, Deary AL, Cowen RK, Hernandez FJ, Graham WM. 2017. Associations between lobster phyllosoma and gelatinous zooplankton in relation to oceanographic properties in the northern Gulf of Mexico. Fisheries Oceanography 29: 693-704. DOI: 10.1111/fog.12228.
Hydrozoa	Limnomedusae	Geryoniidae	Liriope tetraphylla Chamisso & Eysenhardt, 1821	Malacostraca	Decapoda	Scyllaridae	Ibacus ciliatus von Siebold, 1824	N/A	PL	?	Asia	Nagasaki, Japan	?	?	?	?	Literature Review	Shojima 1973	Wakabayashi K, Tanaka Y, Phillips BF. 2019. Culture of Slipper Lobster Larvae (Decapoda: Achelata: Scyllaridae) Fed Jellyfish as Food. In: Radhakrishnan EV et al., ed. 1. Lobsters: Biology, Fisheries and Aquaculture. Springer Nature Singapore Pte Ltd. 519-540.
Hydrozoa	Limnomedusae	Geryoniidae	Liriope tetraphylla Chamisso & Eysenhardt, 1821	Malacostraca	Amphipoda	Lycaeidae	Simorhynchotus antennarius Claus, 1871	N/A	OF	?	Americas-Pacific	Gulf of California	SC	L	2006 Jun	<30 m	Google Scholar	Gasca et al. 2015	Gasca R, Hoover R, Haddock SHD (2015) New symbiotic associations of hyperiid amphipods (Peracarida) with gelatinous zooplankton in deep waters off California. J Mar Biol Assoc United Kingdom 95:503–511. doi: 10.1017/S0025315414001416
Hydrozoa	Limnomedusae	Olindiidae	Olindias sambaquiensis Müller, 1861	Malacostraca	Amphipoda	Brachyscelidae	Brachyscelus cf. rapacoides Stephensen, 1925	Reduction in mouthpart of epibionts higher in females	J	?	Americas-Atlantic	Sao Sebastian Channel, Brazil	TR	L	2015 Nov	?	Google Scholar	Tapia et al. 2018	Tapia FA, Gasca R, Genzano G, Schiariti A, Morandini AC (2018) New records of association between Brachyscelus cf. rapacoides (Arthropoda: Amphipoda) and medusae (Cnidaria: Scyphozoa and Hydrozoa)
Hydrozoa	Limnomedusae	Olindiidae	Olindias sambaquiensis Müller, 1861	Malacostraca	Isopoda	Idoteidae	Synidotea marplatensis Giambiagi, 1922	N/A	?	EX	Americas-Atlantic	Guaratuba, Paraná e Barra do Saí, Santa Catarina, Sao Paolo, Brazil	TR	L	2003-2004 Aug-Dec	8-14 m	Google Scholar	Nogueira and Silva 2005	NOGUEIRA JUNIOR M, E SILVA JDL (2005) Associações entre medusas (Cnidaria) e isópodos (Crustacea) nos litorais do Paraná e Santa Catarina, Brasil. Acta Biológica Parana 34:127–138.
Hydrozoa	Narcomedusae	Aeginidae	Aegina citrea Eschscholtz, 1829	Malacostraca	Amphipoda	Iulopididae	Iulopis loveni Bovallius, 1887	N/A	F	?	Americas-Pacific	Gulf of California	ROV	L	2007 Jan	83 m	Google Scholar	Gasca et al. 2015	Gasca R, Hoover R, Haddock SHD (2015) New symbiotic associations of hyperiid amphipods (Peracarida) with gelatinous zooplankton in deep waters off California. J Mar Biol Assoc United Kingdom 95:503–511. doi: 10.1017/S0025315414001416
Hydrozoa	Narcomedusae	Aeginidae	Aegina citrea Eschscholtz, 1829	Malacostraca	Amphipoda	Iulopididae	Iulopis mirabilis Bovallius, 1887	N/A	A	?	Americas-Pacific	Gulf of California	ROV	L	2006 Oct	1286-1478 m	Google Scholar	Gasca et al. 2015	Gasca R, Hoover R, Haddock SHD (2015) New symbiotic associations of hyperiid amphipods (Peracarida) with gelatinous zooplankton in deep waters off California. J Mar Biol Assoc United Kingdom 95:503–511. doi: 10.1017/S0025315414001416
Hydrozoa	Narcomedusae	Aeginidae	Aegina citrea Eschscholtz, 1829	Malacostraca	Amphipoda	Lanceolidae	Lanceola pacifica Stebbing, 1888	N/A	M		Americas-Pacific	Monterey California, CA, USA	ROV	L	2005 Apr	1322 m	Google Scholar	Gasca et al. 2007	Gasca R, Suárez-Morales E, Haddock SHD (2007) Symbiotic associations between crustaceans and gelatinous zooplankton in deep and surface waters off California. Mar Biol 151:233–242. doi: 10.1007/s00227-006-0478-y
Hydrozoa	Narcomedusae	Aeginidae	Aegina citrea Eschscholtz, 1829	Malacostraca	Amphipoda	Hyperiidae	Prohyperia shihi Gasca, 2005	N/A	?	?	Americas-Pacific	Gulf of California	ROV	L	2007 Aug	554 m	Google Scholar	Gasca et al. 2015	Gasca R, Hoover R, Haddock SHD (2015) New symbiotic associations of hyperiid amphipods (Peracarida) with gelatinous zooplankton in deep waters off California. J Mar Biol Assoc United Kingdom 95:503–511. doi: 10.1017/S0025315414001416
Hydrozoa	Narcomedusae	Aeginidae	Aegina citrea Eschscholtz, 1829	Hexanauplia	Cyclopoida	Lubbockiidae	Pseudolubbockia dilatata Sars, 1909	Refuge and mating, mating pairs with long residence time evident on more than one occasion	M, F	SUM	Americas-Pacific	Monterey California, CA, USA	ROV	L	2004 May	606-1098 m	Google Scholar	Gasca et al. 2007	Gasca R, Suárez-Morales E, Haddock SHD (2007) Symbiotic associations between crustaceans and gelatinous zooplankton in deep and surface waters off California. Mar Biol 151:233–242. doi: 10.1007/s00227-006-0478-y
Hydrozoa	Narcomedusae	Cuninidae	Solmissus incisa Fewkes, 1886	Malacostraca	Amphipoda	Brachyscelidae	Brachyscelus sp	N/A	J	?	Americas-Pacific	Gulf of California	ROV	L	2006 May	497 m	Google Scholar	Gasca et al. 2015	Gasca R, Hoover R, Haddock SHD (2015) New symbiotic associations of hyperiid amphipods (Peracarida) with gelatinous zooplankton in deep waters off California. J Mar Biol Assoc United Kingdom 95:503–511. doi: 10.1017/S0025315414001416
Hydrozoa	Narcomedusae	Cuninidae	Solmissus incisa Fewkes, 1886	Malacostraca	Amphipoda	Thamneidae	Thamneus rostratus Bovallius, 1887	N/A	?		Americas-Pacific	Monterey California, CA, USA	ROV	L	2005 Apr	243 m	Google Scholar	Gasca et al. 2007	Gasca R, Suárez-Morales E, Haddock SHD (2007) Symbiotic associations between crustaceans and gelatinous zooplankton in deep and surface waters off California. Mar Biol 151:233–242. doi: 10.1007/s00227-006-0478-y
Hydrozoa	Narcomedusae	Cuninidae	Solmissus incisa Fewkes, 1886	Malacostraca	Amphipoda	Tryphanidae	Tryphana malmii Boeck, 1871	N/A	F		Americas-Pacific	Monterey California, CA, USA	ROV	L	2004 May	458 m	Google Scholar	Gasca et al. 2007	Gasca R, Suárez-Morales E, Haddock SHD (2007) Symbiotic associations between crustaceans and gelatinous zooplankton in deep and surface waters off California. Mar Biol 151:233–242. doi: 10.1007/s00227-006-0478-y
Hydrozoa	Narcomedusae	Cuninidae	Solmissus incisa Fewkes, 1886	Malacostraca	Amphipoda	Tryphanidae	Tryphana malmii Boeck, 1871	N/A	OF	?	Americas-Pacific	Gulf of California	ROV	L	2006 May	295 m	Google Scholar	Gasca et al. 2015	Gasca R, Hoover R, Haddock SHD (2015) New symbiotic associations of hyperiid amphipods (Peracarida) with gelatinous zooplankton in deep waters off California. J Mar Biol Assoc United Kingdom 95:503–511. doi: 10.1017/S0025315414001416
Hydrozoa	Narcomedusae	Cuninidae	Solmissus sp	Malacostraca	Amphipoda	Hyperiidae	Hyperia medusarum Müller, 1776	N/A	JF	?	Americas-Pacific	Gulf of California	ROV	L	2006 Sep	498 m	Google Scholar	Gasca et al. 2015	Gasca R, Hoover R, Haddock SHD (2015) New symbiotic associations of hyperiid amphipods (Peracarida) with gelatinous zooplankton in deep waters off California. J Mar Biol Assoc United Kingdom 95:503–511. doi: 10.1017/S0025315414001416
Hydrozoa	Narcomedusae	Cuninidae	Solmissus sp	Malacostraca	Amphipoda	Hyperiidae	Hyperia sp	N/A	?	?	Americas-Pacific	Gulf of California	ROV	L	2006 Sep	396-435 m	Google Scholar	Gasca et al. 2015	Gasca R, Hoover R, Haddock SHD (2015) New symbiotic associations of hyperiid amphipods (Peracarida) with gelatinous zooplankton in deep waters off California. J Mar Biol Assoc United Kingdom 95:503–511. doi: 10.1017/S0025315414001416
Hydrozoa	Narcomedusae	Solmarisidae	Pegantha laevis Bigelow, 1909	Malacostraca	Amphipoda	Hyperiidae	Prohyperia shihi Gasca, 2005	N/A	JF	GVC	Americas-Pacific	Gulf of California	ROV	L	2015 Mar	926 m	Google Scholar	Gasca and Browne 2018	Gasca R, Browne WE (2018) Symbiotic associations of crustaceans and a pycnogonid with gelatinous zooplankton in the Gulf of California. Mar Biodivers 48:1767–1775. doi: 10.1007/s12526-017-0668-6
Hydrozoa	Siphonophorae	Agalmatidae	Athorybia rosacea Forsskål, 1775	Malacostraca	Amphipoda	Parascelidae	Parascelus edwardsi Claus, 1879	Relatively rare amphipod species	?	?	Americas-Pacific	Gulf of California	SC	L	2003 Mar	10 m	Google Scholar	Gasca and Haddock 2004	Gasca R, Haddock SHD (2004) Associations between gelatinous zooplankton and hyperiid amphipods (Crustacea: Peracarida) in the Gulf of California. Hydrobiologia 530–531:529–535.
Hydrozoa	Siphonophorae	Apolemiidae	Apolemia sp	Malacostraca	Amphipoda	Megalanceolidae	Megalanceoloides aequanime Gasca, 2017	N/A	OF	GVC	Americas-Pacific	Gulf of California	ROV	L	2015 Mar	2094 m	Google Scholar	Gasca and Browne 2018	Gasca R, Browne WE (2018) Symbiotic associations of crustaceans and a pycnogonid with gelatinous zooplankton in the Gulf of California. Mar Biodivers 48:1767–1775. doi: 10.1007/s12526-017-0668-6
Hydrozoa	Siphonophorae	Apolemiidae	Apolemia sp	Malacostraca	Amphipoda	Mimonectidae	Mimonectes loveni Bovallius, 1885	N/A	F	GVC	Americas-Pacific	Gulf of California	ROV	L	2015 Mar	2325-2589 m	Google Scholar	Gasca and Browne 2018	Gasca R, Browne WE (2018) Symbiotic associations of crustaceans and a pycnogonid with gelatinous zooplankton in the Gulf of California. Mar Biodivers 48:1767–1775. doi: 10.1007/s12526-017-0668-6
Hydrozoa	Siphonophorae	Diphyidae	Chelophyes appendiculata Eschscholtz, 1829	Malacostraca	Amphipoda	Amphithyridae	Paralycaea hoylei Stebbing, 1888	N/A	JF		Americas-Pacific	Monterey California, CA, USA	SC	L	2004 May	5-15m	Google Scholar	Gasca et al. 2007	Gasca R, Suárez-Morales E, Haddock SHD (2007) Symbiotic associations between crustaceans and gelatinous zooplankton in deep and surface waters off California. Mar Biol 151:233–242. doi: 10.1007/s00227-006-0478-y
Hydrozoa	Siphonophorae	Diphyidae	Diphyes bojani Eschscholtz, 1825	Malacostraca	Amphipoda	Lestrigonidae	Lestrigonus bengalensis Giles, 1897	N/A	F, JF	W	Americas-Atlantic	Cabo Frio (RJ) and the Santa Catarina Island (SC), Brazil	TR	L	1980, 17-23 Jan	?	Google Scholar	Lima and Valentin 2001	Lima MCG de, Valentin JL (2001) New records of Amphipoda Hyperiidea in associations with gelatinous zooplankton. Hydrobiologia 448:229–235. doi: 10.1023/A:1017593120143
Hydrozoa	Siphonophorae	Diphyidae	Muggiaea sp.	Malacostraca	Decapoda	Scyllaridae	Scyllarus chacei Holthuis, 1960	30% of phyllosoma attached to at least one GZ species, primarily hydrozoa, parasitoid	PL	EX	Americas-Atlantic	Northern Gulf of Mexico	OBS, TR	N	2015 Oct	1-31 m	Literature Review	Greer 2017	Greer AT, Briseno-Avena C, Deary AL, Cowen RK, Hernandez FJ, Graham WM. 2017. Associations between lobster phyllosoma and gelatinous zooplankton in relation to oceanographic properties in the northern Gulf of Mexico. Fisheries Oceanography 29: 693-704. DOI: 10.1111/fog.12228.
Hydrozoa	Siphonophorae	Diphyidae	Sulculeolaria quadrivalvis de Blainville, 1830	Malacostraca	Amphipoda	Lycaeidae	Simorhynchotus antennarius Claus, 1871	N/A	F	W	Americas-Atlantic	Cabo Frio (RJ) and the Santa Catarina Island (SC), Brazil	TR	L	1980, 17-23 Jan	?	Google Scholar	Lima and Valentin 2001	Lima MCG de, Valentin JL (2001) New records of Amphipoda Hyperiidea in associations with gelatinous zooplankton. Hydrobiologia 448:229–235. doi: 10.1023/A:1017593120143
Hydrozoa	Siphonophorae	Physophoridae	Physophora hydrostatica Forsskål, 1775	Malacostraca	Amphipoda	Tryphanidae	Tryphana malmii Boeck, 1871	N/A	?	?	Americas-Pacific	Gulf of California	ROV	L	2006 Jan	116 m	Google Scholar	Gasca et al. 2015	Gasca R, Hoover R, Haddock SHD (2015) New symbiotic associations of hyperiid amphipods (Peracarida) with gelatinous zooplankton in deep waters off California. J Mar Biol Assoc United Kingdom 95:503–511. doi: 10.1017/S0025315414001416
Hydrozoa	Siphonophorae	Prayidae	gn sp	Malacostraca	Decapoda	Scyllaridae	gn sp	Pulling siphonophore along	PL	MA	Europe	Gran Canaria, Spain	OBS	L	1999 Feb	3 m	Literature Review	Ates et al. 2007	Ates R, Lindsay DJ, Sekiguchi H. 2007. First record of an association between a phyllosoma larva and a Prayid siphonophore. Plankton Benthos Res 2(1): 67–69.
Hydrozoa	Siphonophorae	Prayidae	Nectadamas diomedeae Bigelow, 1911	Malacostraca	Amphipoda	Mimonectidae	Mimonectes sphaericus Bovallius, 1885	N/A	M		Americas-Pacific	Monterey California, CA, USA	ROV	L	2005 Apr	1082 m	Google Scholar	Gasca et al. 2007	Gasca R, Suárez-Morales E, Haddock SHD (2007) Symbiotic associations between crustaceans and gelatinous zooplankton in deep and surface waters off California. Mar Biol 151:233–242. doi: 10.1007/s00227-006-0478-y
Hydrozoa	Siphonophorae	Prayidae	Nectadamas diomedeae Bigelow, 1911	Malacostraca	Amphipoda	Mimonectidae	Mimonectes sphaericus Bovallius, 1885	N/A	J	?	Americas-Pacific	Gulf of California	ROV	L	2006 May	1344 m	Google Scholar	Gasca et al. 2015	Gasca R, Hoover R, Haddock SHD (2015) New symbiotic associations of hyperiid amphipods (Peracarida) with gelatinous zooplankton in deep waters off California. J Mar Biol Assoc United Kingdom 95:503–511. doi: 10.1017/S0025315414001416
Hydrozoa	Siphonophorae	Prayidae	Nectadamas diomedeae Bigelow, 1911	Malacostraca	Amphipoda	Mimonectidae	Mimonectes stephenseni Pirlot, 1929	N/A	F		Americas-Pacific	Monterey California, CA, USA	ROV	L	2003 May	392 m	Google Scholar	Gasca et al. 2007	Gasca R, Suárez-Morales E, Haddock SHD (2007) Symbiotic associations between crustaceans and gelatinous zooplankton in deep and surface waters off California. Mar Biol 151:233–242. doi: 10.1007/s00227-006-0478-y
Hydrozoa	Siphonophorae	Prayidae	Rosacea cymbiformis Delle Chiaje, 1830	Malacostraca	Amphipoda	Brachyscelidae	Brachyscelus crusculum Spence Bate, 1861	N/A	JF	GVC	Americas-Pacific	Gulf of California	SC	L	2015 Mar	15 m	Google Scholar	Gasca and Browne 2018	Gasca R, Browne WE (2018) Symbiotic associations of crustaceans and a pycnogonid with gelatinous zooplankton in the Gulf of California. Mar Biodivers 48:1767–1775. doi: 10.1007/s12526-017-0668-6
Hydrozoa	Siphonophorae	Prayidae	Rosacea cymbiformis Delle Chiaje, 1830	Malacostraca	Amphipoda	Eupronoidae	Eupronoe minuta Claus, 1879	N/A	JF	?	Americas-Pacific	Gulf of California	ROV	L	2006 Sep	161 m	Google Scholar	Gasca et al. 2015	Gasca R, Hoover R, Haddock SHD (2015) New symbiotic associations of hyperiid amphipods (Peracarida) with gelatinous zooplankton in deep waters off California. J Mar Biol Assoc United Kingdom 95:503–511. doi: 10.1017/S0025315414001416
Hydrozoa	Siphonophorae	Prayidae	Rosacea cymbiformis Delle Chiaje, 1830	Malacostraca	Amphipoda	Paraphronimidae	Paraphronima gracilis Claus, 1879	N/A	J	?	Americas-Pacific	Gulf of California	ROV	L	2006 May	430 m	Google Scholar	Gasca et al. 2015	Gasca R, Hoover R, Haddock SHD (2015) New symbiotic associations of hyperiid amphipods (Peracarida) with gelatinous zooplankton in deep waters off California. J Mar Biol Assoc United Kingdom 95:503–511. doi: 10.1017/S0025315414001416
Hydrozoa	Siphonophorae	Resomiidae	Resomia ornicephala Pugh & Haddock, 2010	Malacostraca	Amphipoda	Anapronoidae	Anapronoe reinhardti Stephensen, 1925	N/A	F, JM	?	Americas-Pacific	Gulf of California	ROV	L	2006 Sep	254 m	Google Scholar	Gasca et al. 2015	Gasca R, Hoover R, Haddock SHD (2015) New symbiotic associations of hyperiid amphipods (Peracarida) with gelatinous zooplankton in deep waters off California. J Mar Biol Assoc United Kingdom 95:503–511. doi: 10.1017/S0025315414001416
Hydrozoa	Siphonophorae	Resomiidae	Resomia ornicephala Pugh & Haddock, 2010	Malacostraca	Amphipoda	Tryphanidae	Tryphana malmii Boeck, 1871	N/A	OF, A, J	?	Americas-Pacific	Gulf of California	ROV	L	2006 May	204 m	Google Scholar	Gasca et al. 2015	Gasca R, Hoover R, Haddock SHD (2015) New symbiotic associations of hyperiid amphipods (Peracarida) with gelatinous zooplankton in deep waters off California. J Mar Biol Assoc United Kingdom 95:503–511. doi: 10.1017/S0025315414001416
Hydrozoa	Trachymedusae	Halicreatidae	Haliscera bigelowi Kramp, 1947	Malacostraca	Amphipoda	Hyperiidae	Hyperia medusarum Müller, 1776	N/A	J	?	Americas-Pacific	Gulf of California	SC	L	2006 Sep	<30 m	Google Scholar	Gasca et al. 2015	Gasca R, Hoover R, Haddock SHD (2015) New symbiotic associations of hyperiid amphipods (Peracarida) with gelatinous zooplankton in deep waters off California. J Mar Biol Assoc United Kingdom 95:503–511. doi: 10.1017/S0025315414001416
Hydrozoa	Trachymedusae	Halicreatidae	Haliscera bigelowi Kramp, 1947	Malacostraca	Amphipoda	Scinidae	Scina spinosa Vosseler, 1901	N/A	M		Americas-Pacific	Monterey California, CA, USA	ROV	L	2005 Apr	394 m	Google Scholar	Gasca et al. 2007	Gasca R, Suárez-Morales E, Haddock SHD (2007) Symbiotic associations between crustaceans and gelatinous zooplankton in deep and surface waters off California. Mar Biol 151:233–242. doi: 10.1007/s00227-006-0478-y
Hydrozoa	Trachymedusae	Halicreatidae	Haliscera sp	Malacostraca	Amphipoda	Scinidae	Scina spinosa Vosseler, 1901	N/A	J	?	Americas-Pacific	Gulf of California	ROV	L	2006 Oct	1263 m	Google Scholar	Gasca et al. 2015	Gasca R, Hoover R, Haddock SHD (2015) New symbiotic associations of hyperiid amphipods (Peracarida) with gelatinous zooplankton in deep waters off California. J Mar Biol Assoc United Kingdom 95:503–511. doi: 10.1017/S0025315414001416
Hydrozoa	Trachymedusae	Halicreatidae	Haliscera sp	Malacostraca	Amphipoda	Scinidae	Scina uncipes Stebbing, 1895	N/A	A	?	Americas-Pacific	Gulf of California	ROV	L	2006 May	449 m	Google Scholar	Gasca et al. 2015	Gasca R, Hoover R, Haddock SHD (2015) New symbiotic associations of hyperiid amphipods (Peracarida) with gelatinous zooplankton in deep waters off California. J Mar Biol Assoc United Kingdom 95:503–511. doi: 10.1017/S0025315414001416
Hydrozoa	Trachymedusae	Ptychogastriidae	Pectis tatsunoko Lindsay & Pages, 2010	Malacostraca	Amphipoda	Mimonectidae	Mimonectes spandlii Stephensen & Pirlot, 1931	N/A	JM	SUM	Asia	Suruga Bay , Japan	ROV	L	2002 Apr	1967 m	Google Scholar	Lindsay and Pages 2010	Lindsay D, Pagès F (2010) Voragonema tatsunoko (Trachymedusae: Rhopalonematidae), a new species of benthopelagic medusa, host to the hyperiid amphipod Mimonectes spandli (Physosomata: Mimonectidae). Zootaxa 2671:31–39.
Scyphozoa	Coronatae	Nausithoidae	Nausithoe rubra Vanhöffen, 1902	Malacostraca	Amphipoda	Hyperiidae	Prohyperia shihi Gasca, 2005	Not visibly parisitizing host, female and male pair	F , M	EX	Americas-Pacific	Gulf of California	ROV	L	2012 Feb	907 m	Google Scholar	Gasca 2013	Gasca, R. "The male of the deep-living hyperiid Hyperoche shihi Gasca, 2005 (Peracarida: Amphipoda) and a new symbiotic association in the Gulf of California." Crustaceana 86.13-14 (2013): 1539-1549.
Scyphozoa	Rhizostomeae	Cassiopeidae	Cassiopea sp	Malacostraca	Decapoda	Palaemonidae	Ancylomenes aqabai Bruce, 2008	N/A	OF, F	O	Middle East	Aqaba, Jordan	HC	L	1976 March	NS	Literature Review	Bruce 2008	Bruce, A. J. 2008. Periclimenes aqabai sp. nov, a further species of the aesopius species group (Caridea: Pontoniinae) from the Red Sea. Zootaxa 1682: 27-32.
Scyphozoa	Rhizostomeae	Cassiopeidae	Cassiopea sp	Malacostraca	Decapoda	Palaemonidae	Ancylomenes holthuisi Bruce, 1969	N/A	?	O	Africa-Indian O	Zanzibar harbour, Tanzania	SC	L	1970 Dec	20-25 m	Google Scholar	Bruce 1972	Bruce AJ (1972) An Association Between a Pontoniinid Shrimp and a Rhizostomatous Scyphozoan. Crustaceana 23:300–302. doi: 10.1163/156854072x00192
Scyphozoa	Rhizostomeae	Cassiopeidae	Cassiopea sp	Malacostraca	Decapoda	Palaemonidae	Periclimenes pedersoni Chace, 1958	N/A	OF, M	O	Americas-Atlantic	Santa Marta, Colombia	?	N	?	3-40 m	Literature Review	Criales 1984	Criales MM. 1984. Shrimps associated with coelenterates, echinoderms, and molluscs in the Santa Marta region, Colombia. Journal of Crustacean Biology 4(2): 307-317.
Scyphozoa	Rhizostomeae	Cassiopeidae	Cassiopea sp	Malacostraca	Decapoda	Palaemonidae	Periclimenes tonga Bruce, 1988	N/A	OF	?	Oceania	Nuapapu Island (southside), Vava'u Group, Tonga	?	L	1985 Jul	?	Google Scholar	Bruce 1988	Bruce AJ (1988) Periclimenes tonga sp. no v., a commensal shrimp associated with a scyphozoan host from Tonga (Crustacea: Decapoda: Palaemonidae). Micronesica 21:23–32.
Scyphozoa	Rhizostomeae	Cassiopeidae	Cassiopea sp	Malacostraca	Decapoda	Palaemonidae	Periclimenes yucatanicus Ives, 1891	N/A	OF, jM, F,	O	Americas-Atlantic	Santa Marta, Colombia	?	N	?	3-25 m	Literature Review	Criales 1984	Criales MM. 1984. Shrimps associated with coelenterates, echinoderms, and molluscs in the Santa Marta region, Colombia. Journal of Crustacean Biology 4(2): 307-317.
Scyphozoa	Rhizostomeae	Cassiopeidae	Cassiopea sp	Hexanauplia	Cyclopoida	Macrochironidae	Sewellochiron fidens Humes, 1969	N/A	F, M	?	Americas-Atlantic	Puerto Rico	?	?	1959	3 m	Google Scholar	Humes 1969	Humes AG (1969) A cyclopoid copepod, Sewellochiron fidens n. gen., n. sp., associated with a medusa in Puerto Rico. Beauforita 16:171–183.
Scyphozoa	Rhizostomeae	Catostylidae	Acromitoides purpurus Mayer, 1910	Malacostraca	Decapoda	Portunidae	Charybdis feriata Linnaeus, 1758	Never more than one per medusa	?	?	Asia	Various bays, Philippines	HC	N	2014-2015, Feb-Apr	NS	Google Scholar	Boco and Metillo 2018	Boco, Sheldon Rey, and Ephrime B. Metillo. "Observations on the specific associations found between scyphomedusae and commensal fish and invertebrates in the Philippines." Symbiosis 75.1 (2018): 69-79.
Scyphozoa	Rhizostomeae	Catostylidae	Acromitoides purpurus Mayer, 1910	Hexanauplia	Cyclopoida	Macrochironidae	Paramacrochiron sp	Present 44-100% of medusae depending on location and medusa color morph	?	?	Asia	Various bays, Philippines	HC	N	2014-2015, Feb-Apr	NS	Google Scholar	Boco and Metillo 2018	Boco, Sheldon Rey, and Ephrime B. Metillo. "Observations on the specific associations found between scyphomedusae and commensal fish and invertebrates in the Philippines." Symbiosis 75.1 (2018): 69-79.
Scyphozoa	Rhizostomeae	Catostylidae	Acromitus flagellatus	Malacostraca	Decapoda	Hippolytidae	Latreutes anoplonyx Kemp, 1914	N/A	?	?	Asia	Indonesia	?	?	?	?	Literature Review	Hayashi 2004	Hayate K, Sakagami J, Toyoda Y. A jellyfish shrimp associated with the Echizen jellyfish from the Pacific coast of the Sea of Japan and the Tohoku region. Cancer 13: 9-15.
Scyphozoa	Rhizostomeae	Catostylidae	Acromitus sp	Malacostraca	Amphipoda	Amphilochidae	Hourstonius pusilla K.H. Barnard, 1916	Present throughout the adult medusa population, Vader 1972 reevaluated Chiltons species description, this second species identification is used here (originally A. brunneus)	?	SUM, O	Indo-Pacific	Chilka Lake, India	?	L	?	?	Literature Review	Chilton 1921	Chilton C. 1921. Fauna of the Chilka Lake. Amphipoda. Memoirs of the Indian Museum. 5:519–558.	Vader W (1972)
Scyphozoa	Rhizostomeae	Catostylidae	Catostylus mosaicus Quoy & Gaimard, 1824	Hexanauplia	Calanoida	Acartiidae	Acartia sp	N/A	C & A	O	Australia	Botany Bay, Lake Illawarra, Smiths Lake, New South Wales, Australia	HC	N	1999-2000	NS	Google Scholar	Browne and Kingsford 2005	Browne JG, Kingsford MJ (2005) A commensal relationship between the scyphozoan medusae Catostylus mosaicus and the copepod Paramacrochiron maximum. Mar Biol 146:1157–1168.
Scyphozoa	Rhizostomeae	Catostylidae	Catostylus mosaicus Quoy & Gaimard, 1824	Malacostraca	Isopoda	Sphaeromatidae	Cymodoce gaimardii H. Milne Edwards, 1840	Autumnal prevalence peak	?	O, SUM, EX	Australia	Port Phillip Bay, Victoria, Australia	HC	N	2009 Aug - 2010 Sep	NS	Google Scholar	Browne 2015	Browne JG (2015) Parasites of Jellyfish in Eastern Australia. Griffith University
Scyphozoa	Rhizostomeae	Catostylidae	Catostylus mosaicus Quoy & Gaimard, 1824	Malacostraca	Isopoda	Sphaeromatidae	Cymodoce gaimardii H. Milne Edwards, 1840	Highest prevalence in Mar	A & J	B, O	Australia	Port Phillip Bay, Victoria, Australia	HC	N	2008 Aug - 2010 Sep	NS	Google Scholar	Browne et al. 2017	Browne JG, Pitt KA, Norman MD (2017) Temporal patterns of association between the jellyfish Catostylus mosaicus and a sphaeromatid isopod and parasitic anemone. Mar Freshw Res 68:1771–1777. doi: 10.1071/MF16076
Scyphozoa	Rhizostomeae	Catostylidae	Catostylus mosaicus Quoy & Gaimard, 1824	Branchipoda	Onychopoda	Podonidae	Evadne sp.	Only one specimen	?	O	Australia	Botany Bay, New South Wales, Australia	HC	L	1999-2000	NS	Google Scholar	Browne and Kingsford 2005	Browne JG, Kingsford MJ (2005) A commensal relationship between the scyphozoan medusae Catostylus mosaicus and the copepod Paramacrochiron maximum. Mar Biol 146:1157–1168.
Scyphozoa	Rhizostomeae	Catostylidae	Catostylus mosaicus Quoy & Gaimard, 1824	Malacostraca	Amphipoda	Hyperiidae	Hyperia gaudichaudii H. Milne Edwards, 1840	September prevalence peak, Es and Js embedded in host tissue	E & J & A	GVC, B	Australia	Port Phillip Bay, Victoria, Australia	HC	N	2008 Aug - 2010 Sep	NS	Google Scholar	Browne 2015	Browne JG (2015) Parasites of Jellyfish in Eastern Australia. Griffith University
Scyphozoa	Rhizostomeae	Catostylidae	Catostylus mosaicus Quoy & Gaimard, 1824	Malacostraca	Decapoda	Scyllaridae	Ibacus sp.	A single specimen from Sydney museum collections	PL	SUB	Australia	Hawkesbury River, New South Wales	?	N	1925	?	Literature Review	Thomas 1963	Thomas LR. 1963. Phyllosoma larvae associated with medusae. Nature, 198: 208.
Scyphozoa	Rhizostomeae	Catostylidae	Catostylus mosaicus Quoy & Gaimard, 1824	Malacostraca	Decapoda	Hippolytidae	Latreutes anoplonyx Kemp, 1914	Found on Pakistani medusa type specimen	OF, J	O	Indo-Pacific	Korangi Creek, Pakistan	HC	L	1995	NS	Literature Review	Tahera and Kazmi, 2006	Tahera Q and Kazmi QB. 2006. New records of two jellyfish medusae (Cnidaria: Scyphozoa: Catostylidae: Cubozoa: Chirodropidae) from Pakistani waters. Marine Biodiversity Records 1: e30 DOI: 10.1017/S1755267206002983.
Scyphozoa	Rhizostomeae	Catostylidae	Catostylus mosaicus Quoy & Gaimard, 1824	Malacostraca	Decapoda	Luciferidae	Lucifer sp.	N/A	?	O	Australia	Botany Bay, Lake Illawarra, New South Wales, Australia	HC	L	1999-2000	NS	Google Scholar	Browne and Kingsford 2005	Browne JG, Kingsford MJ (2005) A commensal relationship between the scyphozoan medusae Catostylus mosaicus and the copepod Paramacrochiron maximum. Mar Biol 146:1157–1168.
Scyphozoa	Rhizostomeae	Catostylidae	Catostylus mosaicus Quoy & Gaimard, 1824	Hexanauplia	Cyclopoida	Oithonidae	Oithona sp.	Only present on two medusae in one lake	?	O	Australia	Lake Illawarra, New South Wales, Australia	HC	L	1999-2000	NS	Google Scholar	Browne and Kingsford 2005	Browne JG, Kingsford MJ (2005) A commensal relationship between the scyphozoan medusae Catostylus mosaicus and the copepod Paramacrochiron maximum. Mar Biol 146:1157–1168.
Scyphozoa	Rhizostomeae	Catostylidae	Catostylus mosaicus Quoy & Gaimard, 1824	Hexanauplia	Cyclopoida	Oncaeidae	Oncaea sp	N/A	?	O	Australia	Botany Bay, Smiths Lake, New South Wales, Australia	HC	L	1999-2000	NS	Google Scholar	Browne and Kingsford 2005	Browne JG, Kingsford MJ (2005) A commensal relationship between the scyphozoan medusae Catostylus mosaicus and the copepod Paramacrochiron maximum. Mar Biol 146:1157–1168.
Scyphozoa	Rhizostomeae	Catostylidae	Catostylus mosaicus Quoy & Gaimard, 1824	Hexanauplia	Cyclopoida	Oncaeidae	Oncaea venusta Philippi, 1843	N/A	?	O	Australia	Botany Bay, Lake Illawarra, New South Wales, Australia	HC	L	1999-2000	NS	Google Scholar	Browne and Kingsford 2005	Browne JG, Kingsford MJ (2005) A commensal relationship between the scyphozoan medusae Catostylus mosaicus and the copepod Paramacrochiron maximum. Mar Biol 146:1157–1168.
Scyphozoa	Rhizostomeae	Catostylidae	Catostylus mosaicus Quoy & Gaimard, 1824	Hexanauplia	Cyclopoida	Macrochironidae	Paramacrochiron maximum Thompson I.C. & Scott A., 1903	Present in hundreds per medusa at all phases of development and size class	A & J & OF	O	Australia	Botany Bay, Lake Illawarra, New South Wales, Australia	HC	N	1999-2000	NS	Google Scholar	Browne and Kingsford 2005	Browne JG, Kingsford MJ (2005) A commensal relationship between the scyphozoan medusae Catostylus mosaicus and the copepod Paramacrochiron maximum. Mar Biol 146:1157–1168.
Scyphozoa	Rhizostomeae	Catostylidae	Catostylus mosaicus Quoy & Gaimard, 1824	Hexanauplia	Calanoida	Pseudodiaptomidae	Pseudodiaptomus sp	N/A	A	O	Australia	Botany Bay, Lake Illawarra, New South Wales, Australia	HC	N	1999-2000	NS	Google Scholar	Browne and Kingsford 2005	Browne JG, Kingsford MJ (2005) A commensal relationship between the scyphozoan medusae Catostylus mosaicus and the copepod Paramacrochiron maximum. Mar Biol 146:1157–1168.
Scyphozoa	Rhizostomeae	Catostylidae	Catostylus mosaicus Quoy & Gaimard, 1824	Hexanauplia	Calanoida	Temoridae	Temora sp	N/A	A	O	Australia	Botany Bay, Lake Illawarra, Smiths Lake, New South Wales, Australia	HC	N	1999-2000	NS	Google Scholar	Browne and Kingsford 2005	Browne JG, Kingsford MJ (2005) A commensal relationship between the scyphozoan medusae Catostylus mosaicus and the copepod Paramacrochiron maximum. Mar Biol 146:1157–1168.
Scyphozoa	Rhizostomeae	Catostylidae	Catostylus mosaicus Quoy & Gaimard, 1824	Hexanauplia	Calanoida	Tortanidae	Tortanus barbatus Brady, 1883	N/A	C & A	O	Australia	Botany Bay, Lake Illawarra, New South Wales, Australia	HC	N	1999-2000	NS	Google Scholar	Browne and Kingsford 2005	Browne JG, Kingsford MJ (2005) A commensal relationship between the scyphozoan medusae Catostylus mosaicus and the copepod Paramacrochiron maximum. Mar Biol 146:1157–1168.
Scyphozoa	Rhizostomeae	Catostylidae	Catostylus sp	Malacostraca	Decapoda	Portunidae	Charybdis feriata Linnaeus, 1758	Present from Apr-May	?	O, SUM	Asia	Kolambugan, Lanao del Norte, Philippines	?	N	2013 Dec - 2014 Jul	NS	Google Scholar	Boco et al. 2014	Boco SR, Metillo EB, Papa RDS (2014) ABUNDANCE , SIZE AND SYMBIONTS OF C ATOSTYLUS SP . PANGUIL BAY , NORTHERN MINDANAO , PHILIPPINES.
Scyphozoa	Rhizostomeae	Catostylidae	Catostylus sp	Hexanauplia	Cyclopoida	Macrochironidae	Paramacrochiron sp	Present from Jan-Mar	?	O, SUM	Asia	Kolambugan, Lanao del Norte, Philippines	HC	N	2013 Dec - 2015 Jul	NS	Google Scholar	Boco et al. 2014	Boco SR, Metillo EB, Papa RDS (2014) ABUNDANCE , SIZE AND SYMBIONTS OF C ATOSTYLUS SP . PANGUIL BAY , NORTHERN MINDANAO , PHILIPPINES.
Scyphozoa	Rhizostomeae	Cepheidae	Cephea cephea Forskål, 1775	Hexanauplia	Lepadiformes	Heteralepadidae	Alepas pacifica Pilsbry, 1907	Barnacles 44 mm wide present on umbrella and oral arms. Present rarely.	?	B, O	Asia	Japanese Coast	?	?	?	?	Literature Review	Hiro 1937	Hiro F. 1937. Studies on Cirripedian Fauna of Japan II. Cirripeds Found in the Vicinity of the Seto Marine Biological Laboratory.	Pages F (2000)
Scyphozoa	Rhizostomeae	Cepheidae	Netrostoma setouchianum Kishinouye, 1902	Malacostraca	Decapoda	Chlorotocellidae	Chlorotocella gracilis Balss, 1914	single specimen	?	O	Asia	Seto Inland Sea, Japan	HC	L	2010 Sep	NS	Google Scholar	Ohtsuka et al. 2011	Ohtsuka S, Kondo Y, Iwasaki S, Hayashi K. 2011. Caridean shrimps associated with the rhizostome jellyfish Netrostoma setouchiana in the central part of the Seto Inland Sea, Japan. Bulletin of the Hiroshima University Museum 3: 1-6.
Scyphozoa	Rhizostomeae	Cepheidae	Netrostoma setouchianum Kishinouye, 1902	Malacostraca	Decapoda	Hippolytidae	Latreutes mucronatus Stimpson, 1860	Mix of sexes and ages from two host individuals, 7&54 on hosts	M, F, OF, J	O	Asia	Seto Inland Sea, Japan	HC	L	2010 Sep	NS	Google Scholar	Ohtsuka et al. 2011	Ohtsuka S, Kondo Y, Iwasaki S, Hayashi K. 2011. Caridean shrimps associated with the rhizostome jellyfish Netrostoma setouchiana in the central part of the Seto Inland Sea, Japan. Bulletin of the Hiroshima University Museum 3: 1-6.
Scyphozoa	Rhizostomeae	Leptobrachidae	Thysanostoma thysanura Haeckel, 1880	Hexanauplia	Cyclopoida	Macrochironidae	Paramacrochiron sp	N/A	?	?	Asia	Sirahama, Japan	?	?	1969	?	Google Scholar	Humes 1970	Humes AG (1970) PARAMACROCHIRON JAPONICUM N. SP., A CYCLOPOID COPEPOD ASSOCIATED WITH A MEDUSA IN JAPAN. Publ SETO Mar Biol Lab 18:223–232.
Scyphozoa	Rhizostomeae	Lobonemidae	Lobonema sp	Malacostraca	Decapoda	Portunidae	Callinectes sp	Instar 1 cm	MG & I	?	Americas-Pacific	Gulf of Tehuantepec, Mexico	?	?	?	?	Literature Review	Bieri	*Bieri unpubl. data	Towanda & Thuesen (2006)
Scyphozoa	Rhizostomeae	Lobonemidae	Lobonemoides robustus Stiasny, 1920	Malacostraca	Decapoda	Portunidae	Charybdis feriata Linnaeus, 1758	Present in Gulf of Thailand from July to October as well	MG & J	?	Asia	Carigara Bay, Leyte Island, Philippines	HC	L	2013 23 August	NS	Google Scholar	Kondo 2014	Kondo Y, Ohtsuka S, Nishikawa J, Metillo E, Pagliawan H, Sawamoto S, Moriya M, Nishida S, Urata M. 2014. Associations of fish juveniles with rhizostome jellyfishes in the Philippines, with taxonomic remarks on a commercially harvested species in Carigara Bay, Leyte Island. Plankton and Benthos Research 9:51–56. DOI: 10.3800/pbr.9.51.
Scyphozoa	Rhizostomeae	Lychnorhizidae	Pseudorhiza haeckeli Haacke, 1884	Malacostraca	Isopoda	Sphaeromatidae	Cymodoce gaimardii H. Milne Edwards, 1840	N/A	?	?	Australia	Port Phillip Bay, Victoria, Australia	HC	N	2011 Sep + 2012 Feb	NS	Google Scholar	Browne 2015	Browne JG (2015) Parasites of Jellyfish in Eastern Australia. Griffith University
Scyphozoa	Rhizostomeae	Lychnorhizidae	Pseudorhiza haeckeli Haacke, 1884	Malacostraca	Amphipoda	Hyperiidae	Hyperia gaudichaudii H. Milne Edwards, 1840	Exhibit cradle positioning for filter feeding	?	EX	Australia	Port Phillip Bay, Victoria, Australia	HC	N	2009 Sep + 2012 Feb	NS	Google Scholar	Browne 2015	Browne JG (2015) Parasites of Jellyfish in Eastern Australia. Griffith University
Scyphozoa	Rhizostomeae	Lychnorhizidae	Pseudorhiza haeckeli Haacke, 1884	Malacostraca	Amphipoda	Hyperiidae	Themisto australis Stebbing, 1888	N/A	?	?	Australia	Port Phillip Bay, Victoria, Australia	HC	N	2010 Sep + 2012 Feb	NS	Google Scholar	Browne 2015	Browne JG (2015) Parasites of Jellyfish in Eastern Australia. Griffith University
Scyphozoa	Rhizostomeae	Lychnorhizidae	Lychnorhiza lucerna Haeckel, 1880	Malacostraca	Decapoda	Varunidae	Cyrtograpsus affinis Dana, 1851	N/A	A	SG	Americas-Atlantic	Rio de la Plata Estuary, Brazil	TR	N	2006 Mar	?	Google Scholar	Schiariti et al. 2012	Schiariti A, Sal Moyano MP, Giberto DA, Diaz Briz L, Gavio MA, Mianzan HW. 2012. The symbiotic relationship between Lychnorhiza lucerna (Scyphozoa, Rhizostomeae) and Libinia spinosa (Decapoda, Epialtidae) in the Río de la Plata (Argentina-Uruguay). Marine Biology 159:1933–1941. DOI: 10.1007/s00227-012-1980-z.
Scyphozoa	Rhizostomeae	Lychnorhizidae	Lychnorhiza lucerna Haeckel, 1880	Malacostraca	Decapoda	Grapsoidea*	Grapsoidea gn sp	N/A	J	?	Americas-Atlantic	Cananéia, Brazil	TR	L	2013 Feb-2014 May	5-15m	Google Scholar	Gonçalves et al. 2016	Gonçalves GRL, Wolf MR, da Costa RC, Castilho AL (2016) Decapod crustacean associations with scyphozoan jellyfish (Rhizostomeae: Pelagiidae) in the Southeastern Brazilian coast. Symbiosis 69:193–198. doi: 10.1007/s13199-016-0395-x
Scyphozoa	Rhizostomeae	Lychnorhizidae	Lychnorhiza lucerna Haeckel, 1880	Malacostraca	Decapoda	Palaemonidae	Leander paulensis Ortmann, 1897	N/A	M	?	Americas-Atlantic	Cananéia, Brazil	TR	L	2013-2014	5-15m	Google Scholar	Gonçalves et al. 2016	Gonçalves GRL, Wolf MR, da Costa RC, Castilho AL (2016) Decapod crustacean associations with scyphozoan jellyfish (Rhizostomeae: Pelagiidae) in the Southeastern Brazilian coast. Symbiosis 69:193–198. doi: 10.1007/s13199-016-0395-x
Scyphozoa	Rhizostomeae	Lychnorhizidae	Lychnorhiza lucerna Haeckel, 1880	Malacostraca	Decapoda	Epialtidae	Libinia ferreirae de Brito Capello, 1871	40% of individuals were living on medusae, all juveniles were living on medusae	M, F. OF, J	O, SUB, B	Americas-Atlantic	Cananéia, Brazil	TR	N	2012 Jul - 2014 May	5- 15 m	Google Scholar	Gonçalves et al. 2017	Goncalves GRL, Grabowski RC, Bochini, GL, da Costa RC, Castilho AL. 2017. Ecology of the spider crab Libinia ferreirae (Brachyura: Majoidea): ontogenetic shifts in habitat use. Hydrobiologia 795: 313-325. DOI: 10.1007/s10750-017-3153-z.
Scyphozoa	Rhizostomeae	Lychnorhizidae	Lychnorhiza lucerna Haeckel, 1880	Malacostraca	Decapoda	Epialtidae	Libinia ferreirae de Brito Capello, 1871	N/A	F, M, J	?	Americas-Atlantic	Cananéia and Rio de Janeiro state, Macaé, Brazil	TR	N	2013-2014	5-15m	Google Scholar	Gonçalves et al. 2016	Gonçalves GRL, Wolf MR, da Costa RC, Castilho AL (2016) Decapod crustacean associations with scyphozoan jellyfish (Rhizostomeae: Pelagiidae) in the Southeastern Brazilian coast. Symbiosis 69:193–198. doi: 10.1007/s13199-016-0395-x
Scyphozoa	Rhizostomeae	Lychnorhizidae	Lychnorhiza lucerna Haeckel, 1880	Malacostraca	Decapoda	Epialtidae	Libinia ferreirae de Brito Capello, 1871	N/A	?	SUM, O	Americas-Atlantic	Maranhão state, Brazil	HC	N	2005-2006 Mar	?	Google Scholar	Lopes et al. 2008	Lopes L de A, Cutrim SSJ, Lyra FAT (2008) PRIMEIRO REGISTRO DA ASSOCIAÇÃO ENTRE O CARANGUEJO Libinia ferreirae (CRUSTACEA; DECAPODA; MAJIDAE) E A Medusa lychnorhiza lucerna (CNIDARIA; SCYPHOZOA; RHIZOSTOMEAE) PARA O GOLFÃO MARANHENSE | Santos
Scyphozoa	Rhizostomeae	Lychnorhizidae	Lychnorhiza lucerna Haeckel, 1880	Malacostraca	Decapoda	Epialtidae	Libinia ferreirae de Brito Capello, 1871	Young crabs, transport and protection	J, F, M	SG, O	Americas-Atlantic	State of Paraná , Brazil	TR	N	1997-2004 All yr	8-30 m	Google Scholar	Nogueira and Haddad 2005	Nogueira Júnior, M., & Haddad, M. A. (2005). Lychnorhiza lucerna Haeckel (Scyphozoa, Rhizostomeae) and Libinia ferreirae Brito Capello (Decapoda, Majidae) association in southern Brazil. Revista Brasileira de Zoologia, 22(4), 908-912.
Scyphozoa	Rhizostomeae	Lychnorhizidae	Lychnorhiza lucerna Haeckel, 1880	Malacostraca	Decapoda	Epialtidae	Libinia spinosa Guérin, 1832	N/A	F	?	Americas-Atlantic	Ubatuba, Brazil	TR	N	2013 Jul -2014 Aug	5-15m	Google Scholar	Gonçalves et al. 2016	Gonçalves GRL, Wolf MR, da Costa RC, Castilho AL (2016) Decapod crustacean associations with scyphozoan jellyfish (Rhizostomeae: Pelagiidae) in the Southeastern Brazilian coast. Symbiosis 69:193–198. doi: 10.1007/s13199-016-0395-x
Scyphozoa	Rhizostomeae	Lychnorhizidae	Lychnorhiza lucerna Haeckel, 1880	Malacostraca	Decapoda	Epialtidae	Libinia spinosa Guérin, 1832	Dispersion, protection and food particulate theft	?	?	Americas-Atlantic	Rio del Plata, Uruguay	MULTI	N	2007 Jan-Mar	?	Google Scholar	Schiariti et al. 2012	Schiariti et al. 2012
Scyphozoa	Rhizostomeae	Lychnorhizidae	Lychnorhiza lucerna Haeckel, 1880	Malacostraca	Decapoda	Epialtidae	Libinia spinosa Guérin, 1832	Dispersion and food particulate theft, Jan-Feb	?	?	Americas-Atlantic	Punta del Este, Uruguay	?	?	Jan-Feb	?	Literature Review	Vaz Ferreira 1972	*Vaz-Ferreira C. 1972. Relaciones de conveniencia entre Libinia spinosa Milne Edwards (Decapoda, Brachyura) y Discomedusae. Bol. Soc. Zool 2:64–66.	Schiariti et al. 2012
Scyphozoa	Rhizostomeae	Lychnorhizidae	Lychnorhiza lucerna Haeckel, 1880	Malacostraca	Decapoda	Epialtidae	Libinia spinosa Guérin, 1832	Transportation and food theft, no more than two crabs/medusa	?	SG	Americas-Atlantic	Mar Chiquita Estuary , Argentina	?	L	?	NS	Literature Review	Zamponi 2002	Zamponi, M.O. Russian Journal of Marine Biology (2002) 28: 267. https://doi.org/10.1023/A:1020229328660	Schiariti et al. 2012
Scyphozoa	Rhizostomeae	Lychnorhizidae	Lychnorhiza lucerna Haeckel, 1880	Malacostraca	Decapoda	Palaemonidae	Periclimenes paivai Chace, 1969	72% of collected medusae had associate	MG, F, OF, J	SUM	Americas-Atlantic	Paraíba River estuary, Brazil	HC	N	2016 Apr	NS	Google Scholar	Baeza et al. 2017	Baeza JA, de Paiva Barros-Alves S, Lucena RA, Lima SFB, Alves DFR (2017) Host-use pattern of the shrimp Periclimenes paivai on the scyphozoan jellyfish Lychnorhiza lucerna: probing for territoriality and inferring its mating system.
Scyphozoa	Rhizostomeae	Lychnorhizidae	Lychnorhiza lucerna Haeckel, 1880	Malacostraca	Decapoda	Palaemonidae	Periclimenes paivai Chace, 1969	N/A	OF	SUM	Americas-Atlantic	Sao Paolo, Brazil	TR		2012 Sep-Oct	5-15m	Google Scholar	de Moraes et al. 2017	de Moraes IRR, Wolf MR, Gonçalves GRL, Castilho AL (2017) Fecundity and reproductive output of the caridean shrimp Periclimenes paivai associated with scyphozoan jellyfish. Invertebr Reprod Dev 61:71–77. doi: 10.1080/07924259.2017.1282890
Scyphozoa	Rhizostomeae	Lychnorhizidae	Lychnorhiza lucerna Haeckel, 1880	Malacostraca	Decapoda	Palaemonidae	Periclimenes paivai Chace, 1969	N/A	OF, M	?	Americas-Atlantic	Cananéia, Brazil	TR	N	2013-2014	5-15m	Google Scholar	Gonçalves et al. 2016	Gonçalves GRL, Wolf MR, da Costa RC, Castilho AL (2016) Decapod crustacean associations with scyphozoan jellyfish (Rhizostomeae: Pelagiidae) in the Southeastern Brazilian coast. Symbiosis 69:193–198. doi: 10.1007/s13199-016-0395-x
Scyphozoa	Rhizostomeae	Lychnorhizidae	Lychnorhiza lucerna Haeckel, 1880	Malacostraca	Decapoda	Palaemonidae	Periclimenes sp	Facultative commensal, feeding on mucus, large proportion ovigerous females	OF, A, J	SUM	Americas-Atlantic	São Paulo state, Brazil	HC	N	1999-2002, 2005 Aug + 2006 Jul	NS	Google Scholar	Filho et al. 2008	Filho JEM, Stampar SN, Morandini AC, Mossolin EC (2008) Cleaner shrimp (Caridea: Palaemonidae) associated with scyphozoan jellyfish. Vie Milieu 58:133–140.
Scyphozoa	Rhizostomeae	Lychnorhizidae	Lychnorhiza lucerna Haeckel, 1880	Malacostraca	Isopoda	Idoteidae	Synidotea marplatensis Giambiagi, 1922	N/A	?	SG, O, B	Americas-Atlantic	Guaratuba, Paraná e Barra do Saí, Santa Catarina, Sao Paolo, Brazil	TR	L	2003-2004 Aug-Dec	8-14 m	Google Scholar	Nogueira and Silva 2005	NOGUEIRA JUNIOR M, E SILVA JDL (2005) Associações entre medusas (Cnidaria) e isópodos (Crustacea) nos litorais do Paraná e Santa Catarina, Brasil. Acta Biológica Parana 34:127–138.
Scyphozoa	Rhizostomeae	Lychnorhizidae	Lychnorhiza malayensis Stiasny, 1920	Hexanauplia	Cyclopoida	Macrochironidae	Paramacrochiron sewelli Reddiah, 1968	100 + epibionts from 5 hosts	F, M	?	Indo-Pacific	Ennore estuary near Madras, India	HC	L	1964, Apr	?	Google Scholar	Reddiah 1968	Reddiah K (1968) Three New Species of Paramacrochiron ( Lichomolgidae ) Associated with Medusae Author ( s ): Source : Crustaceana . Supplement , No . 1 , Studies on Copepoda ( 1968 ), pp .
Scyphozoa	Rhizostomeae	Mastigiidae	Mastigias papua Lesson, 1830	Malacostraca	Decapoda	Chlorotocellidae	Chlorotocella gracilis Balss, 1914	Collected from ten medusae	M, OF, F	O	Asia	Tanabe Bay, Japan	?	N	1965 Oct	?	Literature Review	Hayashi and Miyake 1968	Hayashi K, Miyake S. 1968. Three Caridean shrimps associated with a medusa from Tanabe Bay, Japan. Publications of the Seto Marine Biological Laboratory 16: 11-19
Scyphozoa	Rhizostomeae	Mastigiidae	Mastigias papua Lesson, 1830	Malacostraca	Decapoda	Hippolytidae	Latreutes anoplonyx Kemp, 1914	Collected from ten medusae	M, OF, F	O	Asia	Tanabe Bay, Japan	?	N	1965 Oct	?	Literature Review	Hayashi and Miyake 1968	Hayashi K, Miyake S. 1968. Three Caridean shrimps associated with a medusa from Tanabe Bay, Japan. Publications of the Seto Marine Biological Laboratory 16: 11-19
Scyphozoa	Rhizostomeae	Mastigiidae	Mastigias papua Lesson, 1830	Malacostraca	Decapoda	Hippolytidae	Latreutes mucronatus Stimpson, 1860	Collected from ten medusae	M, OF, F	O	Asia	Tanabe Bay, Japan	?	N	1965 Oct	?	Literature Review	Hayashi and Miyake 1968	Hayashi K, Miyake S. 1968. Three Caridean shrimps associated with a medusa from Tanabe Bay, Japan. Publications of the Seto Marine Biological Laboratory 16: 11-19
Scyphozoa	Rhizostomeae	Mastigiidae	Phyllorhiza punctata von Lendenfeld, 1884	Malacostraca	Decapoda	Portunidae	Charybdis feriata Linnaeus, 1758	Single specimen from August 2014	MG	?	Asia	Various bays, Philippines	HC	L	2014-2015, Feb-Apr	NS	Google Scholar	Boco and Metillo 2018	Boco, Sheldon Rey, and Ephrime B. Metillo. "Observations on the specific associations found between scyphomedusae and commensal fish and invertebrates in the Philippines." Symbiosis 75.1 (2018): 69-79.
Scyphozoa	Rhizostomeae	Mastigiidae	Phyllorhiza punctata von Lendenfeld, 1884	Malacostraca	Decapoda	Hippolytidae	Latreutes anoplonyx Kemp, 1914	N/A	OF & A	B	Australia	NT Australia	HC	L	1993	NS	Google Scholar	Bruce 1995	Bruce AJ (1995) Latreutes Anoplonyx Kemp, 1914 (Crustacea: Decapoda: Hippolytidae), A Jelly-Fish Associate New to the Australian Fauna. Beagle Rec Museums Art Gall North Territ 12:61.
Scyphozoa	Rhizostomeae	Mastigiidae	Phyllorhiza punctata von Lendenfeld, 1884	Malacostraca	Decapoda	Epialtidae	Libinia ferreirae de Brito Capello, 1871	Feb-Jul, potentially multiple species of medusa	??	SUM	Americas-Atlantic	Sao Paulo, Brazil	?	?	1958-1959 Feb-Jul	?	Literature Review	Moreira 1961	Moreira MGBS. 1961. Sobre Mastigias scintillae sp. nov. (Scyphomedusae, Rhizostomeae) das costas do Brasil. Boletim do Instituto Oceanográfico 11:05–29. DOI: 10.1590/s0373-55241961000100001.	Schiariti et al. 2012
Scyphozoa	Rhizostomeae	Mastigiidae	Phyllorhiza punctata von Lendenfeld, 1884	Hexanauplia	Cyclopoida	Macrochironidae	Paramacrochiron sp	Two specimens from Leyte Gulf- Guiuan in April 2015	?	?	Asia	Various bays, Philippines	HC	L	2014-2015, Feb-Apr	NS	Google Scholar	Boco and Metillo 2018	Boco, Sheldon Rey, and Ephrime B. Metillo. "Observations on the specific associations found between scyphomedusae and commensal fish and invertebrates in the Philippines." Symbiosis 75.1 (2018): 69-79.
Scyphozoa	Rhizostomeae	Rhizostomatidae	Nemopilema nomurai Kishinouye, 1922	Hexanauplia	Lepadiformes	Heteralepadidae	Alepas pacifica Pilsbry, 1907	Substrate	M, F, OF	B	Asia	Western Coast of Japan	HC	N	2005-2009	?	Google Scholar	Yusa et al. 2015	Yusa Y, Yamato S, Kawamura M, Kubota S (2015) Dwarf males in the barnacle Alepas Pacifica pilsbry, 1907 (Thoracica, Lepadidae), a symbiont of jellyfish. Crustaceana 88:273–282. doi: 10.1163/15685403-00003414
Scyphozoa	Rhizostomeae	Rhizostomatidae	Nemopilema nomurai Kishinouye, 1922	Malacostraca	Decapoda	Portunidae	Charybdis feriata Linnaeus, 1758	5 juveniles present on one host on the oral arms, one adult present under the bell of a second medusa	J & M	O, SUM	Asia	Mirs Bay, Hong Kong	?	L	1970 Oct	?	Google Scholar	Trott 1972	Trott, L. B. (1972). The portunid crab Charybdis feriatus (Linnaeus) commensal with the scyphozoan jellyfish Stomolophus nomurai (Kishinouye) in Hong Kong. Crustaceana, 23(3), 305-306.
Scyphozoa	Rhizostomeae	Rhizostomatidae	Nemopilema nomurai Kishinouye, 1922	Malacostraca	Decapoda	Hippolytidae	Latreutes anoplonyx Kemp, 1914	Hiding behavior	M, F, OF	O, SUB	Asia	Miyazu and Sanriku, Japan	OBS, HC	L	2003 Nov	?	Literature Review	Hayashi 2004	Hayate K, Sakagami J, Toyoda Y. A jellyfish shrimp associated with the Echizen jellyfish from the Pacific coast of the Sea of Japan and the Tohoku region. Cancer 13: 9-15.
Scyphozoa	Rhizostomeae	Rhizostomatidae	Rhizostoma pulmo Macri, 1778	Malacostraca	Amphipoda	Hyperiidae	Hyperia galba Montagu, 1813	Peak in Oct, preference for mature medusae, consume host gonad	J, A	O	Europe	German Bight, Germany	HC + SC		1984-1985	?	Google Scholar	Dittrich 1988	Dittrich B (1988) Studies on the life cycle and reproduction of the parasitic amphipod Hyperia galba in the North Sea. Helgoländer Meeresuntersuchungen 42:79–98.
Scyphozoa	Rhizostomeae	Rhizostomatidae	Rhizostoma pulmo Macri, 1778	Malacostraca	Amphipoda	Iphimediidae	Iphimedia eblanae Spence Bate, 1857	Present in the brachial cavities, mouthpart shape leads to speculation that these are semi-parasitic short-term associates	?	GVC	Europe	Dublin Bay, Ireland	?	L	?	NS	Literature Review	Bate 1862	Spence C. 1862. Catalogue of the specimens of amphipodous Crustacea in the collection of the British Museum by C. Spence Bate. London: Printed by order of the Trustees. 124-125	Vader W (1972)
Scyphozoa	Rhizostomeae	Rhizostomatidae	Rhizostoma sp	Malacostraca	Decapoda	Hippolytidae	Latreutes anoplonyx Kemp, 1914	N/A	?	?	Asia	Indonesia	?	?	?	?	Literature Review	Hayashi 2004	Hayate K, Sakagami J, Toyoda Y. A jellyfish shrimp associated with the Echizen jellyfish from the Pacific coast of the Sea of Japan and the Tohoku region. Cancer 13: 9-15.
Scyphozoa	Rhizostomeae	Rhizostomatidae	Rhizostoma sp	Hexanauplia	Cyclopoida	Macrochironidae	Paramacrochiron rhizostomae Reddiah, 1968	N/A	F, M, J	?	Indo-Pacific	Vaalai Island, Madras State, India	HC	L	1967 Mar	NS	Google Scholar	Reddiah 1968	Reddiah K (1968) Three New Species of Paramacrochiron ( Lichomolgidae ) Associated with Medusae Author ( s ): Source : Crustaceana . Supplement , No . 1 , Studies on Copepoda ( 1968 ),
Scyphozoa	Rhizostomeae	Rhizostomatidae	Rhizostomatidae gn. sp.	Hexanauplia	Lepadiformes	Heteralepadidae	Alepas pacifica Pilsbry, 1907	2 barnacles on the umbrellar margin up to 68 mm in length	?	MA	Asia	Morrison Bay, Mergui Arch, Myanmar	?	L	1914	NS	Literature Review	Annandale 1914	*Annandale N. 1914. New and interesting pedunculate cirripedes from Indian Seas. Records of the Indian Museum 10:227–236.	Pages F (2000)
Scyphozoa	Rhizostomeae	Rhizostomatidae	Rhopilema esculentum Kishinouye, 1891	Malacostraca	Decapoda	Portunidae	Charybdis feriata Linnaeus, 1758	Juvenile transport	J	O	Asia	Sagami Bay, Japan	?	?	October	?	Literature Review	Suzuki 1965	Suzuki K. 1965. On a young crab found near the oral arms of the jellyfish, Rhopilema esculenta Kishinouye. Res Crustac (Kokakurui no Kenkyu) 2:77–82.	Schiariti et al. 2012
Scyphozoa	Rhizostomeae	Rhizostomatidae	Rhopilema esculentum Kishinouye, 1891	Malacostraca	Decapoda	Hippolytidae	Latreutes anoplonyx Kemp, 1914	N/A	?	?	Asia	NE China	?	?	?	?	Literature Review	Hayashi 2004	Hayate K, Sakagami J, Toyoda Y. A jellyfish shrimp associated with the Echizen jellyfish from the Pacific coast of the Sea of Japan and the Tohoku region. Cancer 13: 9-15.
Scyphozoa	Rhizostomeae	Rhizostomatidae	Rhopilema hispidum Vanhöffen, 1888	Malacostraca	Decapoda	Portunidae	Charybdis annulata Fabricius, 1798	N/A	??	SUM	Asia	Palk Bay, Sri Lanka	?	L	1950 Jul	?	Literature Review	Panikkar and Prassad 1952	Panikkar, N. K., & Raghu Prasad, R. (1952). Interesting association of ophiuroids, fish and crab with the jellyfish Rhopilema hispidum. Journal of The Bombay Natural History Society, 51, 295-296.	Towanda & Thuesen (2006)
Scyphozoa	Rhizostomeae	Rhizostomatidae	Rhopilema hispidum Vanhöffen, 1888	Malacostraca	Decapoda	Portunidae	Charybdis feriata Linnaeus, 1758	Present on all medusae collected in Aug	J & MG	?	Asia	Panguil Bay, Philippines	HC	N	2014 Feb+Aug	NS	Google Scholar	Boco and Metillo 2018	Boco, Sheldon Rey, and Ephrime B. Metillo. "Observations on the specific associations found between scyphomedusae and commensal fish and invertebrates in the Philippines." Symbiosis 75.1 (2018): 69-79.
Scyphozoa	Rhizostomeae	Rhizostomatidae	Rhopilema hispidum Vanhöffen, 1888	Malacostraca	Decapoda	Hippolytidae	Hippolytidae gn sp	Three associates on a single medusa from Feb	?	?	Asia	Panguil Bay, Philippines	HC	L	2014 Feb+Aug	NS	Google Scholar	Boco and Metillo 2018	Boco, Sheldon Rey, and Ephrime B. Metillo. "Observations on the specific associations found between scyphomedusae and commensal fish and invertebrates in the Philippines." Symbiosis 75.1 (2018): 69-79.
Scyphozoa	Rhizostomeae	Rhizostomatidae	Rhopilema hispidum Vanhöffen, 1888	Malacostraca	Decapoda	Hippolytidae	Latreutes sp. aff. anoplonyx Kemp, 1914	N/A	??	MA, O	Asia	Kukup, Malaysia	?	L	2009 Mar + Oct	?	Google Scholar	Ohtsuka 2010	Ohtsuka, S., Kondo, Y., & Sakai, Y. (2010). In-situ observations of symbionts on medusae occurring in Japan, Thailand, Indonesia and Malaysia. 広島大学総合博物館研究報告, (2), 9-18.
Scyphozoa	Rhizostomeae	Rhizostomatidae	Rhopilema hispidum Vanhöffen, 1888	Malacostraca	Decapoda	Hippolytidae	Latreutes sp. aff. anoplonyx Kemp, 1914	N/A	??	?	Asia	Sichang Island, Thailand	?	L	2009 Oct	?	Google Scholar	Ohtsuka 2010	Ohtsuka, S., Kondo, Y., & Sakai, Y. (2010). In-situ observations of symbionts on medusae occurring in Japan, Thailand, Indonesia and Malaysia. 広島大学総合博物館研究報告, (2), 9-18.
Scyphozoa	Rhizostomeae	Rhizostomatidae	Rhopilema hispidum Vanhöffen, 1888	Hexanauplia	Cyclopoida	Macrochironidae	Paramacrochiron sp	On 67% of medusae from Aug collection	?	?	Asia	Panguil Bay, Philippines	HC	L	2014 Feb+Aug	NS	Google Scholar	Boco and Metillo 2018	Boco, Sheldon Rey, and Ephrime B. Metillo. "Observations on the specific associations found between scyphomedusae and commensal fish and invertebrates in the Philippines." Symbiosis 75.1 (2018): 69-79.
Scyphozoa	Rhizostomeae	Rhizostomatidae	Rhopilema hispidum Vanhöffen, 1888	Hexanauplia	Cyclopoida	Macrochironidae	Paramacrochiron sp	Theorized ectoparasite, no record of actual consumption	A & L	O	Asia	Laem Phak Bia, Thailand	HC	L	2010 Oct	NS	Google Scholar	Ohtsuka et al. 2012	Ohtsuka S, Boxshall GA, Srinui K (2012) A New Species of Paramacrochiron Associated with the Rhizostome Medusa Rhopilema hispidum Collected from the Gulf of Thailand, with a Phylogenetic Analysis of the Family Macrochironidae
Scyphozoa	Rhizostomeae	Rhizostomatidae	Rhopilema nomadica Galil, Spanier & Ferguson, 1990	Malacostraca	Decapoda	Portunidae	Charybdis feriata Linnaeus, 1758	Many hosts containing multipe associations, only some possess a single crab, most just contain P. nomadica and ophiroids	?	O, SUB	Africa-Indian O	Delagoa Bight, Mozambique	HC	L	1988 Mar +1992 Mar	NS	Literature Review	Berggren 1994	Berggren, M. 1994. Periclimenes nomadophila and Tuleariocaris sarec, Two new species of Pontoniine shrimps, from Inhaca Island, Mozambique. Journal of Crustacean Biology 14(4): 782-802.
Scyphozoa	Rhizostomeae	Rhizostomatidae	Rhopilema nomadica Galil, Spanier & Ferguson, 1990	Malacostraca	Decapoda	Palaemonidae	Periclimenes nomadophila Berggren, 1994	Many hosts containing multipe associations	F, OF, M	O, SUB	Africa-Indian O	Delagoa Bight, Mozambique	HC	N	1988 Mar +1992 Mar	NS	Literature Review	Berggren 1994	Berggren, M. 1994. Periclimenes nomadophila and Tuleariocaris sarec, Two new species of Pontoniine shrimps, from Inhaca Island, Mozambique. Journal of Crustacean Biology 14(4): 782-802.
Scyphozoa	Rhizostomeae	Rhizostomatidae	Rhopilema sp	Hexanauplia	Lepadiformes	Lepadidae	Conchoderma virgatum Spengler, 1789	22 barnacles on the umbrellar Margin (ex and sub) on host of 320 mm diameter	?	MA	Indo-Pacific	Tharangambadi, Tamil Nadu, India	?	L	?	?	Literature Review	Fernando and Ramamoorthi 1974	Fernando A, Ramamoorthi K. 1974. RARE OCCURRENCE OF CONCHODERMA VIRGATUM (SPENGLER, 1790)(CIRRIPEDIA–LEPADOMORPHA) ON A SCHYPHOZOAN MEDUSA. Current Science India 43:126.	Pages F (2000)
Scyphozoa	Rhizostomeae	Stomolophidae	Stomolophus meleagris, Agassiz, 1860	Malacostraca	Decapoda	Portunidae	Charybdis feriata Linnaeus, 1758	12 crabs on an individual all juveniles except for one female, Perhaps on R. esculenta as well but no specific account is given	F & J	O	Asia	Hong Kong, Hong Kong	?	?	?	?	Literature Review	Morton 1989	Morton B. 1989. Partnerships in the sea: Hong Kong’s marine symbioses. Kent State University Press.	Towanda & Thuesen (2006)
Scyphozoa	Rhizostomeae	Stomolophidae	Stomolophus meleagris, Agassiz, 1860	Hexanauplia	Lepadiformes	Lepadidae	Conchoderma cf virgatum Spengler, 1789	Mature jellyfish, scarring and lesions around attachment site	?	B	Americas-Pacific	Gulf of California	HC	L	2010 Apr	NS	Google Scholar	Álvarez et al. 2013	Álvarez-Tello FJ, López-Martínez J, Rodríguez-Romero J (2013) First record of the association between Stomolophus meleagris (Cnidaria: Scyphozoa : Rhizostomeae) and Conchoderma cf virgatum (Crustacea: Cirripedia: Thoracica) in the Gulf of California.
Scyphozoa	Rhizostomeae	Stomolophidae	Stomolophus meleagris, Agassiz, 1860	Malacostraca	Decapoda	Epialtidae	Libinia dubia H. Milne Edwards, 1834	All medusa harbored crabs	A	SUM	Americas-Atlantic	Murrell's Inlet, SC, USA	?	N	1927 May	"relatively deep"	Google Scholar	Corrington 1927	Corrington, J. D. (1927). Commensal association of a spider crab and a medusa. The Biological Bulletin, 53(5), 346-350.
Scyphozoa	Rhizostomeae	Stomolophidae	Stomolophus meleagris, Agassiz, 1860	Malacostraca	Decapoda	Epialtidae	Libinia dubia H. Milne Edwards, 1834	N/A	?	SUM	Americas-Atlantic	Beaufort, NC, USA	TR	N	1927 Jul	NS	Google Scholar	Gutsell 1928	Gutsell, J. S. (1928). The Spider Crab, Libinia dubia, and the Jelly‐fish, Stomolophus meleagris, found Associated at Beauford, North Carolina. Ecology, 9(3), 358-359.
Scyphozoa	Rhizostomeae	Stomolophidae	Stomolophus meleagris, Agassiz, 1860	Malacostraca	Decapoda	Epialtidae	Libinia dubia H. Milne Edwards, 1834	Juvenile associations, parasitic, transient	J	W	Americas-Atlantic	Mississippi sound, MI, USA	HC	N	1968 Jul-Oct	NS	Google Scholar	Phillips et al. 1969	Phillips, P. J., Burke, W. D., & Keener, E. J. (1969). Observations on the trophic significance of jellyfishes in Mississippi Sound with quantitative data on the associative behavior of small fishes with medusae.
Scyphozoa	Rhizostomeae	Stomolophidae	Stomolophus meleagris, Agassiz, 1860	Malacostraca	Decapoda	Epialtidae	Libinia dubia H. Milne Edwards, 1834	Higly variable seasonally, high in July, low in Dec	F, M, J	O, MA	Americas-Atlantic	Wrightsville Beach Jetty, NC, USA	HC	N	1983 May-Dec	NS	Google Scholar	Rountree 1983	Rountree, R. A. (1983). The ecology of Stomolophus meleagris, the cannon ball jellyfish, and its symbionts, with special emphasis on behavior. Unpublished manuscript. Wilmington, NC, University of North Carolina.
Scyphozoa	Rhizostomeae	Stomolophidae	Stomolophus meleagris, Agassiz, 1860	Malacostraca	Decapoda	Epialtidae	Libinia dubia H. Milne Edwards, 1834	Feeding, excavated pits under the umbrella, 20% of medusae hosted these	?	EXC	Americas-Atlantic	Onslow Bay, NC, USA	SC	L	??	?	Literature Review	Shanks and Graham 1988	Shanks AL, Graham WM. 1988. Chemical defense in a scyphomedusa. Marine Ecology Progress Series 45:81–86.	Schiariti et al. 2012
Scyphozoa	Rhizostomeae	Stomolophidae	Stomolophus meleagris, Agassiz, 1860	Malacostraca	Decapoda	Epialtidae	Libinia dubia H. Milne Edwards, 1834	N/A	?	?	Americas-Atlantic	Indian River Lagoon, Florida, USA	HC	?	2003 Mar	?	Google Scholar	Tunberg and Reed 2004	Tunberg B, Reed S (2004) Mass occurrence of the jellyfish Stomolophus meleagris and an associated spider crab Libinia dubia, Eastern Florida.
Scyphozoa	Rhizostomeae	Stomolophidae	Stomolophus meleagris, Agassiz, 1860	Malacostraca	Decapoda	Penaeidae	Penaeus stylirostris Stimpson, 1871	N/A	?	?	Americas-Pacific	Malaga Bay, Colombia	HC	?	2015 Nov + 2017 Apr	NS	Google Scholar	Riascos et al. 2018	Riascos JM, Aguirre W, Hopfe C, Morales D, Navarrete Á, Tavera J (2018) Floating nurseries? Scyphozoan jellyfish, their food and their rich symbiotic fauna in a tropical estuary. PeerJ. doi: 10.7717/peerj.5059
Scyphozoa	Rhizostomeae	Versurigidae	Versuriga anadyomene Maas, 1903	Malacostraca	Decapoda	Portunidae	Charybdis feriata Linnaeus, 1758	Large medusae	?	?	Asia	Leyte Gulf- Guiuan, Philippines	HC	L	2014-2015, Feb-Apr	NS	Google Scholar	Boco and Metillo 2018	Boco, Sheldon Rey, and Ephrime B. Metillo. "Observations on the specific associations found between scyphomedusae and commensal fish and invertebrates in the Philippines." Symbiosis 75.1 (2018): 69-79.
Scyphozoa	Rhizostomeae	Versurigidae	Versuriga anadyomene Maas, 1903	Malacostraca	Decapoda	Portunidae	Charybdis feriata Linnaeus, 1758	N/A	??	SUM	Asia	Pari Island, Indonesia	?	L	2009 Nov	?	Google Scholar	Ohtsuka et al. 2010	Ohtsuka, S., Kondo, Y., & Sakai, Y. (2010). In-situ observations of symbionts on medusae occurring in Japan, Thailand, Indonesia and Malaysia. 広島大学総合博物館研究報告, (2), 9-18.
Scyphozoa	Rhizostomeae	Versurigidae	Versuriga anadyomene Maas, 1903	Malacostraca	Decapoda	Hippolytidae	Latreutes anoplonyx Kemp, 1914	N/A	A & J	SUM	Australia	NT Australia	HC	L	1993	NS	Google Scholar	Bruce 1995	Bruce AJ (1995) Latreutes Anoplonyx Kemp, 1914 (Crustacea: Decapoda: Hippolytidae), A Jelly-Fish Associate New to the Australian Fauna. Beagle Rec Museums Art Gall North Territ 12:61.
Scyphozoa	Rhizostomeae	Versurigidae	Versuriga anadyomene Maas, 1903	Hexanauplia	Cyclopoida	Macrochironidae	Paramacrochiron sp	Large medusae	?	?	Asia	Leyte Gulf- Guiuan, Philippines	HC	N	2014-2015, Feb-Apr	NS	Google Scholar	Boco and Metillo 2018	Boco, Sheldon Rey, and Ephrime B. Metillo. "Observations on the specific associations found between scyphomedusae and commensal fish and invertebrates in the Philippines." Symbiosis 75.1 (2018): 69-79.
Scyphozoa	Semaeostomeae	Cyaneidae	Cyanea capillata Linnaeus, 1758	Hexanauplia	Lepadiformes	Heteralepadidae	Alepas pacifica Pilsbry, 1907	Seven barnacles from 14.5-37 mm in length on the exumbrella and umbrellar Margin.	J&A	MA, EX	Australia	Marion Bay, Tazmania, Australia	?	L	1985	?	Literature Review	Liu and Ren 1985	*Liu RY, Ren XQ. 1985. Studies on Chinese Cirripedia (Crustacea). VI. Suborder Lepadomorpha. Studia Marina Sinica 25:179–281.	Pages F (2000)
Scyphozoa	Semaeostomeae	Cyaneidae	Cyanea capillata Linnaeus, 1758	Malacostraca	Amphipoda	Hyperiidae	Hyperia galba Montagu, 1813	Inverted positioning, plentiful in the spring	A & J & OF	MA, EX	Americas-Atlantic	Narragansett Marine Laboratory, RI, USA	HC	N	1954 Sep -1955 Aug	NS	Google Scholar	Bowman et al. 1963	Bowman TE, Meyers CD, Hicks SD (1963) Notes on associations between hyperiid amphipods and medusae in Chesapeake and Narragansett Bays and the Niantic River. Chesap Sci 4:141–146.
Scyphozoa	Semaeostomeae	Cyaneidae	Cyanea capillata Linnaeus, 1758	Malacostraca	Amphipoda	Hyperiidae	Hyperia galba Montagu, 1813	N/A	A & J & OF	?	Americas-Atlantic	Niantic River, CT, USA	TR	N	1960, May + Jun	NS	Google Scholar	Bowman et al. 1963	Bowman TE, Meyers CD, Hicks SD (1963) Notes on associations between hyperiid amphipods and medusae in Chesapeake and Narragansett Bays and the Niantic River. Chesap Sci 4:141–146.
Scyphozoa	Semaeostomeae	Cyaneidae	Cyanea capillata Linnaeus, 1758	Malacostraca	Amphipoda	Hyperiidae	Hyperia galba Montagu, 1813	Peak in Oct, reference for mature medusae, consume host gonad	J, A	O	Europe	German Bight, Germany	HC + SC		1984-1985	?	Google Scholar	Dittrich 1988	Dittrich B (1988) Studies on the life cycle and reproduction of the parasitic amphipod Hyperia galba in the North Sea. Helgoländer Meeresuntersuchungen 42:79–98.
Scyphozoa	Semaeostomeae	Cyaneidae	Cyanea capillata Linnaeus, 1758	Malacostraca	Amphipoda	Hyperiidae	Hyperoche medusarum Kröyer, 1838	Single secimen in May	J	?	Americas-Atlantic	Niantic River, CT, USA	HC	L	1960, May + Jun	NS	Google Scholar	Bowman et al. 1963	Bowman TE, Meyers CD, Hicks SD (1963) Notes on associations between hyperiid amphipods and medusae in Chesapeake and Narragansett Bays and the Niantic River. Chesap Sci 4:141–146.
Scyphozoa	Semaeostomeae	Cyaneidae	Cyanea capillata Linnaeus, 1758	Malacostraca	Amphipoda	Hyperiidae	Themisto australis Stebbing, 1888	Cradle positioning, no bell damage, all sampled epibionts submature females	JF	EX	Australia	Rye Pier (38°23'S, 144°50'E), Victoria, Australia	HC	N	1995, Jun-Oct	NS	Google Scholar	Condon and Norman 1999	Condon RH, Norman MD (1999) Commensal associations between the hyperiid amphipod, Themisto australis, and the scyphozoan jellyfish, Cyanea capillata. Mar Freshw Behav Physiol 32:261–267. doi: 10.1080/10236249909379054
Scyphozoa	Semaeostomeae	Cyaneidae	Cyanea nozakii Kishinouye, 1891	Hexanauplia	Lepadiformes	Heteralepadidae	Alepas pacifica Pilsbry, 1907	Substrate	M, F, OF	B	Asia	Western Coast of Japan	HC	L	2005-2009	?	Google Scholar	Yusa et al. 2015	Yusa Y, Yamato S, Kawamura M, Kubota S (2015) Dwarf males in the barnacle Alepas Pacifica pilsbry, 1907 (Thoracica, Lepadidae), a symbiont of jellyfish. Crustaceana 88:273–282. doi: 10.1163/15685403-00003414
Scyphozoa	Semaeostomeae	Cyaneidae	Cyanea nozakii Kishinouye, 1891	Hexanauplia	Lepadiformes	Heteralepadidae	Alepas pacifica Pilsbry, 1907	Relationship uncharacterized except to note epibiont presence on umbrella and oral arms.	?	B, O	Asia	Japanese Coast	?	?	?	?	Literature Review	Hiro 1937	Hiro F. 1937. Studies on Cirripedian Fauna of Japan II. Cirripeds Found in the Vicinity of the Seto Marine Biological Laboratory.	Pages F (2000)
Scyphozoa	Semaeostomeae	Cyaneidae	Cyanea nozakii Kishinouye, 1891	Hexanauplia	Lepadiformes	Heteralepadidae	Alepas pacifica Pilsbry, 1907	3 barnacles on the umbrella up to a length of 130 mm	?	EX	Asia	Shanghai, China	?	L	1945 Jan	?	Literature Review	Tubb 1946	Tubb JA. 1946. On the occurrence of Alepas pacifica Pilsbry in Tasmania.	Pages F (2000)
Scyphozoa	Semaeostomeae	Pelagiidae	Chrysaora colorata Russell, 1964	Malacostraca	Decapoda	Hippolytidae	Latreutes anoplonyx Kemp, 1914	N/A	?	?	Middle East	Kuwait Bay, Kuwait	TR	?	1981 Sept-1982 Aug	?	Google Scholar	Grabe and Lees 1995	Grabe SA, Lees DC (1995) Macrozooplankton studies in Kuwait Bay (Arabian Gulf). III. Distribution and composition of larval pleocyemate decapod Crustacea. J Plankton Res 17:955–963. doi: 10.1093/plankt/17.5.955
Scyphozoa	Semaeostomeae	Pelagiidae	Chrysaora colorata Russell, 1964	Malacostraca	Decapoda	Cancridae	Metacarcinus gracilis Dana, 1852	Dispersion, protection and feeding, May–Jun	MG	?	Americas-Pacific	Monterey Bay, CA, USA	?	?	May-Jun	?	Literature Review	Graham 1994	*Graham W. 1994. The physical oceanography and ecology of upwelling shadows. University of California.	Schiariti et al. 2012
Scyphozoa	Semaeostomeae	Pelagiidae	Chrysaora colorata Russell, 1964	Malacostraca	Decapoda	Cancridae	Metacarcinus gracilis Dana, 1852	Early stages of crabs on medusae	J, MG	?	Americas-Pacific	Califorina, USA	?	?	?	?	Literature Review	Wrobel and Mills 1998	Wrobel D, Mills C. 1998. Coast Pelagic Invertebrates-A Guide to the Common Gelatinous Animals. Monterey: Sea Challengers.	Schiariti et al. 2012
Scyphozoa	Semaeostomeae	Pelagiidae	Chrysaora fuscescens Brandt, 1835	Malacostraca	Decapoda	Cancridae	Cancer sp	Crabs gain dispersion	?	?	Americas-Pacific	Monterey California, CA, USA	?	?	?	?	Literature Review	Graham 1989	*Graham W. 1989. Long-term association of Cancer sp. crabs with Scyphomedusae in Monterey Bay.	Schiariti et al. 2012
Scyphozoa	Semaeostomeae	Pelagiidae	Chrysaora fuscescens Brandt, 1835	Malacostraca	Amphipoda	Hyperiidae	Hyperoche medusarum Kröyer, 1838	Infestations occur in late summer	?	?	Americas-Pacific	NE Pacific, Oregon and northern California, USA	?	?	?	?	Google Scholar	Larson 1990	Larson RJ (1990) Scyphomedusae and cubomedusae from the eastern Pacific. Bull Mar Sci 47:546–556.
Scyphozoa	Semaeostomeae	Pelagiidae	Chrysaora fuscescens Brandt, 1835	Malacostraca	Decapoda	Cancridae	Metacarcinus gracilis Dana, 1852		?	?	Americas-Pacific	NE Pacific "off California", USA	?	?	?	?	Google Scholar	Larson 1990	Larson RJ (1990) Scyphomedusae and cubomedusae from the eastern Pacific. Bull Mar Sci 47:546–556.
Scyphozoa	Semaeostomeae	Pelagiidae	Chrysaora hysoscella Linnaeus, 1767	Malacostraca	Amphipoda	Hyperiidae	Hyperia galba Montagu, 1813	Peak in Oct, reference for mature medusae, consume host gonad	J, A	O	Europe	German Bight, Germany	HC + SC		1984-1985	?	Google Scholar	Dittrich 1988	Dittrich B (1988) Studies on the life cycle and reproduction of the parasitic amphipod Hyperia galba in the North Sea. Helgoländer Meeresuntersuchungen 42:79–98.
Scyphozoa	Semaeostomeae	Pelagiidae	Chrysaora lactea Eschscholtz, 1829	Malacostraca	Amphipoda	Brachyscelidae	Brachyscelus cf. rapacoides Stephensen, 1925	parasite	L, J	W, O	Americas-Atlantic	Sao Sebastian Channel, Brazil	TR	L	2015 Nov	?	Google Scholar	Tapia et al. 2018	Tapia FA, Gasca R, Genzano G, Schiariti A, Morandini AC (2018) New records of association between Brachyscelus cf. rapacoides (Arthropoda: Amphipoda) and medusae (Cnidaria: Scyphozoa and Hydrozoa)
Scyphozoa	Semaeostomeae	Pelagiidae	Chrysaora lactea Eschscholtz, 1829	Malacostraca	Isopoda	Cymothoidae	Cymothoa catarinensis Thatcher, Loyola e Silva, Jost & Souza-Conceiçao, 2003	N/A	?	EX	Americas-Atlantic	Guaratuba, Paraná e Baía Norte, Florianópolis, Santa Catarina, Sao Paolo, Brazil	TR	L	2003 + 2005, Nov + May	8-14 m	Google Scholar	Nogueira and Silva 2005	NOGUEIRA JUNIOR M, E SILVA JDL (2005) Associações entre medusas (Cnidaria) e isópodos (Crustacea) nos litorais do Paraná e Santa Catarina, Brasil. Acta Biológica Parana 34:127–138.
Scyphozoa	Semaeostomeae	Pelagiidae	Chrysaora lactea Eschscholtz, 1829	Malacostraca	Decapoda	Palaemonidae	Periclimenes sp	Facultative commensal, feeding on mucus, large proportion ovigerous females	OF, A, J	SUM	Americas-Atlantic	São Paulo state, Brazil	HC	?	1999-2002 + 2006 Jul	NS	Google Scholar	Filho et al. 2008	Filho JEM, Stampar SN, Morandini AC, Mossolin EC (2008) Cleaner shrimp (Caridea: Palaemonidae) associated with scyphozoan jellyfish. Vie Milieu 58:133–140.
Scyphozoa	Semaeostomeae	Pelagiidae	Chrysaora lactea Eschscholtz, 1829	Malacostraca	Isopoda	Idoteidae	Synidotea marplatensis Giambiagi, 1922	N/A	?	SUM	Americas-Atlantic	Guaratuba, Paraná e Barra do Saí, Santa Catarina, Sao Paolo, Brazil	TR	L	2003-2004 Aug-Dec	8-14 m	Google Scholar	Nogueira and Silva 2005	NOGUEIRA JUNIOR M, E SILVA JDL (2005) Associações entre medusas (Cnidaria) e isópodos (Crustacea) nos litorais do Paraná e Santa Catarina, Brasil. Acta Biológica Parana 34:127–138.
Scyphozoa	Semaeostomeae	Pelagiidae	Chrysaora melanaster Brandt, 1835	Malacostraca	Amphipoda	Hyperiidae	Hyperia galba Montagu, 1813	N/A	J	SUM, O	Asia	Takehara City (34 18'N, 132 55'E), Japan	?	L	2009 Apr + Jun	?	Google Scholar	Ohtsuka et al. 2010	Ohtsuka, S., Kondo, Y., & Sakai, Y. (2010). In-situ observations of symbionts on medusae occurring in Japan, Thailand, Indonesia and Malaysia. 広島大学総合博物館研究報告, (2), 9-18.
Scyphozoa	Semaeostomeae	Pelagiidae	Chrysaora pacifica Goette, 1886	Malacostraca	Amphipoda	Oxycephalidae	Oxycephalus clausi Bovallius, 1887	February to May, 97.6% female, largely one female per host, occasionally M/F pair, 1/3 of parasites were ovigerous. No breakdown by specific host.	OF, F	EX	Asia	Nagato, Yamaguchi, Japan	OBS	L	2012-2018	0-5 m	Google Scholar	Mazda et al. 2019	Mazda Y, Sasagawa T, Iinuma Y, Wakabayashi K. 2019. Maternal care and juvenile feeding in a hyperiid amphipod (Oxycephalus clausi Bovallius, 1887) in association with gelatinous zooplankton. Marine Biology Research 15(10): 541-547.
Scyphozoa	Semaeostomeae	Pelagiidae	Chrysaora plocamia Lesson, 1830	Malacostraca	Amphipoda	Hyperiidae	Hyperia curticephala Vinogradov & Semenova, 1985	Mean 0f 174. 4 amphipods/host, 79% female, ingested mesoglea	M, F, OF	W	Americas-Pacific	Mejillones Bay, CA, USA	SC	N	2005 Feb	NS	Google Scholar	Oliva et al. 2010	Oliva ME, Maffet A, Laudien J (2010) Asociación entre Chrysaora plocamia (Cnidaria, Scyphozoa) e Hyperia curticephala (Peracarida: Amphipoda) en Bahía de Mejillones, norte de Chile. Rev Biol Mar Oceanogr 45:127–130. doi: 10.4067/S0718-19572010000100012
Scyphozoa	Semaeostomeae	Pelagiidae	Chrysaora quinquecirrha Desor, 1848	Malacostraca	Decapoda	Portunidae	Callinectes sapidus Rathbun, 1896	Not feeding on medusa	??	EX	Americas-Atlantic	Mississippi sound, MI, USA	HC	L	1968 Aug	NS	Google Scholar	Phillips et al. 1969	Phillips, P. J., Burke, W. D., & Keener, E. J. (1969). Observations on the trophic significance of jellyfishes in Mississippi Sound with quantitative data on the associative behavior of small fishes with medusae.
Scyphozoa	Semaeostomeae	Pelagiidae	Chrysaora quinquecirrha Desor, 1848	Malacostraca	Decapoda	Epialtidae	Libinia dubia H. Milne Edwards, 1834	Lower incidence rate near surface than bottom trawls, actively feeding on medusae	??	B, O	Americas-Atlantic	Mississippi sound, MI, USA	MULTI	N	1968 Aug	NS	Google Scholar	Phillips et al. 1970	Phillips, P. J., Burke, W. D., & Keener, E. J. (1969). Observations on the trophic significance of jellyfishes in Mississippi Sound with quantitative data on the associative behavior of small fishes with medusae.
Scyphozoa	Semaeostomeae	Pelagiidae	Chrysaora quinquecirrha Desor, 1848	Hexanauplia	Cyclopoida	Macrochironidae	Pseudomacrochiron stocki Sars, 1909	12 specimens from 10 hosts	F, M	?	Indo-Pacific	Madras Marina, India	HC	N	1967, Oct	?	Google Scholar	Reddiah 1969	Reddiah K (1969) Pseudomacrochiron Stocki N. G., N. Sp., a Cyclopoid Copepod Associated With a Medusa. Crustaceana 16:43–50. doi: 10.1163/156854068X00160
Scyphozoa	Semaeostomeae	Pelagiidae	Chrysaora sp	Malacostraca	Decapoda	Cancridae	Cancer sp cf. antennarius*	N/A	J, MG	?	Americas-Pacific	Southern California Bight, CA, USA	HC	N	1989 Jul-Sep	NS	Literature Review	Martin and Kuck 1991	Martin J, Kuck H (1991) Faunal Associates of an Undescribed Species of Chrysaora (Cnidaria, Scyphozoa) in the Southern California Bight, with Notes on Unusual Occurrences of Other Warm Water Species in the Area. Bull- South Calif Acad Sci 90:89–101.	Schiariti et al. 2012
Scyphozoa	Semaeostomeae	Pelagiidae	Chrysaora sp	Malacostraca	Amphipoda	Hyperiidae	Hyperia medusarum Müller, 1776	N/A	F	?	Americas-Pacific	Southern California Bight, CA, USA	HC	L	1989. Jul-Sep	NS	Google Scholar	Martin and Kuck 1991	Martin J, Kuck H (1991) Faunal Associates of an Undescribed Species of Chrysaora (Cnidaria, Scyphozoa) in the Southern California Bight, with Notes on Unusual Occurrences of Other Warm Water Species in the Area. Bull- South Calif Acad Sci 90:89–101.
Scyphozoa	Semaeostomeae	Pelagiidae	Chrysaora sp	Malacostraca	Mysida	Mysidae	Metamysidopsis elongata Holmes, 1900	N/A	M	?	Americas-Pacific	Southern California Bight, CA, USA	HC	L	1989. Jul-Sep	NS	Literature Review	Martin and Kuck 1991	Martin J, Kuck H (1991) Faunal Associates of an Undescribed Species of Chrysaora (Cnidaria, Scyphozoa) in the Southern California Bight, with Notes on Unusual Occurrences of Other Warm Water Species in the Area. Bull- South Calif Acad Sci 90:89–101.	Schiariti et al. 2012
Scyphozoa	Semaeostomeae	Pelagiidae	Chrysaora sp	Malacostraca	Mysida	Mysidae	Mysidopsis cathengelae Gleye, 1982	N/A	M	?	Americas-Pacific	Southern California Bight, CA, USA	HC	L	1989. Jul-Sep	NS	Literature Review	Martin and Kuck 1991	Martin J, Kuck H (1991) Faunal Associates of an Undescribed Species of Chrysaora (Cnidaria, Scyphozoa) in the Southern California Bight, with Notes on Unusual Occurrences of Other Warm Water Species in the Area. Bull- South Calif Acad Sci 90:89–101.	Schiariti et al. 2012
Scyphozoa	Semaeostomeae	Pelagiidae	Pelagia noctiluca Forsskål, 1775	Hexanauplia	Lepadiformes	Heteralepadidae	Alepas pacifica Pilsbry, 1907	Over 100 barnacles on the umbrellar and oral arm regions of an unknown number of medusae.	?	B, O	Asia	Japanese Coast	?	?	?	?	Literature Review	Hiro 1937	Hiro F. 1937. Studies on Cirripedian Fauna of Japan II. Cirripeds Found in the Vicinity of the Seto Marine Biological Laboratory.	Pages F (2000)
Scyphozoa	Semaeostomeae	Pelagiidae	Pelagia noctiluca Forsskål, 1775	Hexanauplia	Lepadiformes	Heteralepadidae	Alepas pacifica Pilsbry, 1907	N/A	?	SUM	Atlantic	39N, 52W	?	?	?	?	Literature Review	Madin	*Madin, unpublished data	Pages F (2000)
Scyphozoa	Semaeostomeae	Pelagiidae	Pelagia noctiluca Forsskål, 1775	Hexanauplia	Lepadiformes	Heteralepadidae	Alepas pacifica Pilsbry, 1907	One barnacle 20 mm long, present on an oral arm	?	O	Asia	Misaki, Japan	?	L	?	?	Literature Review	Utinomi 1958	Utinomi H. 1958. STUDIES ON THE CIRRIPEDIAN FAUNA OF JAPAN -VII. CIRRIPEDS FROM SAGAMI BAY. Publications of the Seto Marine Biological Laboratory 6:281–311. DOI: 10.5134/175313.	Pages F (2000)
Scyphozoa	Semaeostomeae	Pelagiidae	Pelagia noctiluca Forsskål, 1775	Hexanauplia	Lepadiformes	Anelasmatidae	Anelasma sp	Medusae up to 60 mm in diameter, unknown epibiont number, size and position.	?	?	Asia	Kuroshio, Japan	?	?	?	?	Literature Review	Kishinouye 1902	*Kishinouye K. 1902. Some medusae of Japanese waters. Journal of the College of Science, Imperial University, Tokyo 17:1–35.	Pages F (2000)
Scyphozoa	Semaeostomeae	Pelagiidae	Pelagia noctiluca Forsskål, 1775	Malacostraca	Amphipoda	Oxycephalidae	Oxycephalus clausi Bovallius, 1887	February to May, 97.6% female, largely one female per host, occasionally M/F pair, 1/3 of parasites were ovigerous. No breakdown by specific host.	OF, F	EX	Asia	Nagato, Yamaguchi, Japan	OBS	L	2012-2018	0-5 m	Google Scholar	Mazda et al. 2019	Mazda Y, Sasagawa T, Iinuma Y, Wakabayashi K. 2019. Maternal care and juvenile feeding in a hyperiid amphipod (Oxycephalus clausi Bovallius, 1887) in association with gelatinous zooplankton. Marine Biology Research 15(10): 541-547.
Scyphozoa	Semaeostomeae	Pelagiidae	Pelagia noctiluca Forsskål, 1775	Malacostraca	Amphipoda	Thamneidae	Thamneus rostratus Bovallius, 1887	Relatively rare species	A & J	SUM	Americas-Pacific	Gulf of California	SC	L	2003 Mar	10 m	Google Scholar	Gasca and Haddock 2004	Gasca R, Haddock SHD (2004) Associations between gelatinous zooplankton and hyperiid amphipods (Crustacea: Peracarida) in the Gulf of California. Hydrobiologia 530–531:529–535.
Scyphozoa	Semaeostomeae	Pelagiidae	Pelagia panopyra Péron & Lesueur, 1810	Malacostraca	Decapoda	Scyllaridae	Ibacus sp.	Each medusa had a phyllosoma larva of lbacus ftrmly attached to the ex-umbrellar surface of the bell. The larvre clung tenaciously to this surface and were difficult to remove without injuring them, parasitoid	PL	EX	Australia	Sydney Harbour	?	L	1960 May	?	Literature Review	Thomas 1963	Thomas LR. 1963. Phyllosoma larvae associated with medusae. Nature, 198: 208.
Scyphozoa	Semaeostomeae	Phacellophoridae	Phacellophora camtschatica Brandt, 1835	Hexanauplia	Lepadiformes	Heteralepadidae	Alepas pacifica Pilsbry, 1907	2 5-5.1 cm long barnacles on a 50 mm	?	?	Australia	Tasman sea, Australia	?	L	1968	?	Literature Review	Utinomi 1968	*Utinomi H. 1968. Pelagic, shelf and shallow-water Cirripedia from the Indo-Westpacific. Videnskabelige Meddelelser fra dansk naturhistorisk Forening 131:2045–2056.	Pages F (2000)
Scyphozoa	Semaeostomeae	Phacellophoridae	Phacellophora camtschatica Brandt, 1835	Malacostraca	Amphipoda	Hyperiidae	Hyperia medusarum Müller, 1776	Parasitoid, May to Sept, 100s of amphipods, 100% of hosts had infestation in July	M & F & J	O	Americas-Pacific	Puget Sound, WA, USA	HC	N	1994-2003 May-Oct	NS	Google Scholar	Towanda and Thuesen 2006	Towanda T, Thuesen E V. (2006) Ectosymbiotic behavior of Cancer gracilis and its trophic relationships with its host Phacellophora camtschatica and the parasitoid Hyperia medusarum. Mar Ecol Prog Ser 315:221–236. doi: 10.3354/meps315221
Scyphozoa	Semaeostomeae	Phacellophoridae	Phacellophora camtschatica Brandt, 1835	Malacostraca	Decapoda	Cancridae	Metacarcinus gracilis Dana, 1852	Association appears in May, once bell widths of hosts begin to exceed 3 cm, peaks in June/July, few after mid-Oct	MG & I	B, O	Americas-Pacific	Puget Sound, WA, USA	HC	N	1994-2003 May-Oct	NS	Google Scholar	Towanda and Thuesen 2006	Towanda T, Thuesen E V. (2006) Ectosymbiotic behavior of Cancer gracilis and its trophic relationships with its host Phacellophora camtschatica and the parasitoid Hyperia medusarum. Mar Ecol Prog Ser 315:221–236. doi: 10.3354/meps315222
Scyphozoa	Semaeostomeae	Ulmaridae	Aurelia aurita Linnaeus, 1758	Malacostraca	Amphipoda	Hyperiidae	Hyperia galba Montagu, 1813	N/A	A & J & OF	?	Americas-Atlantic	Narragansett Marine Laboratory, RI, USA	HC	?	1955 June	NS	Google Scholar	Bowman et al. 1963	Bowman TE, Meyers CD, Hicks SD (1963) Notes on associations between hyperiid amphipods and medusae in Chesapeake and Narragansett Bays and the Niantic River. Chesap Sci 4:141–146.
Scyphozoa	Semaeostomeae	Ulmaridae	Aurelia aurita Linnaeus, 1758	Malacostraca	Amphipoda	Hyperiidae	Hyperia galba Montagu, 1813	Preference for mature medusae, infestation increases as gonads develop, peak in Oct, consume host gonad	J, A	O	Europe	German Bight, Germany	HC + SC		1984-1985	?	Google Scholar	Dittrich 1988	Dittrich B (1988) Studies on the life cycle and reproduction of the parasitic amphipod Hyperia galba in the North Sea. Helgoländer Meeresuntersuchungen 42:79–98.
Scyphozoa	Semaeostomeae	Ulmaridae	Aurelia aurita Linnaeus, 1758	Malacostraca	Decapoda	Epialtidae	Libinia dubia H. Milne Edwards, 1834	Eating medusa tissue, residence within bell, excavation behaviors	?	EXC	Americas-Atlantic	Chesapeake Bay, USA	?	?	1963 Aug	?	Google Scholar	Jachowski 1963	Jachowski, R. (1963). Observations on the moon jelly, Aurelia aurita, and the spider crab, Libinia dubia. Chesapeake Science, 4(4), 195-195.
Scyphozoa	Semaeostomeae	Ulmaridae	Aurelia aurita Linnaeus, 1758	Malacostraca	Decapoda	Scyllaridae	Scyllarus sp.	We found 80 larvae on 402 A. aurita (19.9 per cent) examined in an area approximately 300-500 m from shore, none on Aurelia near shore, parasitoid	PL	EX	Americas-Atlantic	Bimini, Bahamas	HC	N	1973 Oct	NS	Literature Review	Herrnkind et al. 1976	Herrnkind W, Halusky J, Kanciruk P. 1976. A further note on Phyllosoma larvae associated with medusae. Bulletin of Marine Science 26(1).
Scyphozoa	Semaeostomeae	Ulmaridae	Aurelia coerulea von Lendenfeld, 1884	Malacostraca	Decapoda	Scyllaridae	Ibacus ciliatus von Siebold, 1824	Riding small medusae, pierced exumbrella with pereiopods, parasitoid	PL	EX	Asia	Yamaguchi, Japan	OBS	L	?	?	Literature Review	Wakabayashi et al 2017	Wakabayashi K, Tanaka Y, Phillips BF. 2019. Culture of Slipper Lobster Larvae (Decapoda: Achelata: Scyllaridae) Fed Jellyfish as Food. In: Radhakrishnan EV et al., ed. 1. Lobsters: Biology, Fisheries and Aquaculture. Springer Nature Singapore Pte Ltd. 519-540.
Scyphozoa	Semaeostomeae	Ulmaridae	Aurelia coerulea von Lendenfeld, 1884	Malacostraca	Amphipoda	Oxycephalidae	Oxycephalus clausi Bovallius, 1887	February to May, 97.6% female, largely one female per host, occasionally M/F pair, 1/3 of parasites were ovigerous. No breakdown by specific host.	OF, F	EX	Asia	Nagato, Yamaguchi, Japan	OBS	N	2012-2018	0-5 m	Google Scholar	Mazda et al. 2019	Mazda Y, Sasagawa T, Iinuma Y, Wakabayashi K. 2019. Maternal care and juvenile feeding in a hyperiid amphipod (Oxycephalus clausi Bovallius, 1887) in association with gelatinous zooplankton. Marine Biology Research 15(10): 541-547.
Scyphozoa	Semaeostomeae	Ulmaridae	Aurelia limbata Brandt, 1835	Malacostraca	Amphipoda	Hyperiidae	Hyperia galba Montagu, 1813	N/A	F, J	O	Asia	Okirai Bay, Japan	?	L	2009 Apr	?	Google Scholar	Ohtsuka et al. 2010	Ohtsuka, S., Kondo, Y., & Sakai, Y. (2010). In-situ observations of symbionts on medusae occurring in Japan, Thailand, Indonesia and Malaysia. 広島大学総合博物館研究報告, (2), 9-18.
Scyphozoa	Semaeostomeae	Ulmaridae	Aurelia sp	Hexanauplia	Harpacticoida	Ameiridae	Nitokra medusaea Humes, 1953	Engage in excavation, many epibionts on a single 5' medusa	F, M, OF	EXC	Americas-Atlantic	New Hampshire Coast, USA	HC	L	1952	NS	Google Scholar	Humes 1953	Humes AG (1953) Two new semiparasitic harpacticoid copepods from the coast of New Hampshire. J. Washingt. Acad. Sci. 43:360–373.
Scyphozoa	Semaeostomeae	Ulmaridae	Deepstaria enigmatica Russell, 1967	Malacostraca	Isopoda	Anuropidae	Anuropidae gn sp	Two anuropids close to the oral arm base on one medusa	?	O, SUM	Asia	Mutsu Bay, Japan	ROV	L	2002 Apr/May	669 m	Google Scholar	Lindsay et al. 2004	Lindsay DJ, Furushima Y, Miyake H, Kitamura M (2004) The scyphomedusan fauna of the Japan Trench: preliminary results from a remotely-operated vehicle. Hydrobiologia. doi: 10.1007/978-1-4020-2762-8
Scyphozoa	Semaeostomeae	Ulmaridae	Deepstaria enigmatica Russell, 1967	Malacostraca	Isopoda	Anuropidae	Anuropus sp	Parasitic	?	SUM	Americas-Pacific	San Diego Trough, CA, USA	ROV	L	1966 Oct	723 m	Google Scholar	Barham and Pickwell 1969	Barham EG, Pickwell G V. (1969) The giant isopod, Anuropus: A scyphozoan symbiont. Deep Res Oceanogr Abstr. doi: 10.1016/0011-7471(69)90040-0
Scyphozoa	Semaeostomeae	Ulmaridae	Diplulmaris malayensis Stiasny, 1935	Hexanauplia	Lepadiformes	Heteralepadidae	Alepas pacifica Pilsbry, 1907	15 barnacles found on 10 hosts, mostly attatched to the subumbrellar margins. 1 to 3 epibionts per host. 11 were oriented towards the GVC openning and oral arms of the host. Hypothesized consumption of gonadal tissue by this epibiont.	?	MA	Asia	Near Suruga Bay, Japan (34 29.4'N, 138 32.6'E)	TR	N	1981 Jun	NS	Google Scholar	Pages 2000	Pages F (2000) Biological associations between barnacles and jellyfish with emphasis on the ectoparasitism of alepas pacifica (lepadomorpha) on diplulmaris malayensis (scyphozoa). J Nat Hist 34:2045–2056. doi: 10.1080/002229300750022349
Scyphozoa	Semaeostomeae	Ulmaridae	Poralia rufescens Vanhöffen, 1902	Malacostraca	Amphipoda	Lanceolidae	Lanceola clausii Bovallius, 1885	N/A	F, M, J	SUM	Asia	Suruga Bay , Japan	ROV	L	2002 Apr	867-1697 m	Google Scholar	Hughes and Lindsay 2017	Hughes LE, Lindsay D (2017) Pseudocallisoma coecum (Holmes, 1908) (Amphipoda, Scopelocheiridae) and Lanceola clausi clausi Bovallius, 1885 (Amphipoda, Lanceolidae) associated with Poralia rufescens
Scyphozoa	Semaeostomeae	Ulmaridae	Poralia rufescens Vanhöffen, 1902	Malacostraca	Amphipoda	Lysianassinae	Lysianassinae gn sp	Attatched at base of oral arms, 1-6 per medusa	?	O, SUM	Asia	Japan Trench, Japan	ROV	N	2002 Apr/May	500-1000 m	Google Scholar	Lindsay et al. 2004	Lindsay DJ, Furushima Y, Miyake H, Kitamura M (2004) The scyphomedusan fauna of the Japan Trench: preliminary results from a remotely-operated vehicle. Hydrobiologia. doi: 10.1007/978-1-4020-2762-8
Scyphozoa	Semaeostomeae	Ulmaridae	Poralia rufescens Vanhöffen, 1902	Malacostraca	Amphipoda	Scopelocheiridae	Pseudocallisoma coecum Holmes, 1908	Only juvenile specimens	J	O	Asia	Japan Trench, Japan	ROV	L	2002 Apr-May	576-732 m	Google Scholar	Hughes and Lindsay 2017	Hughes LE, Lindsay D (2017) Pseudocallisoma coecum (Holmes, 1908) (Amphipoda, Scopelocheiridae) and Lanceola clausi clausi Bovallius, 1885 (Amphipoda, Lanceolidae) associated with Poralia rufescens
